# Supplementary material for: Very low mutation burden is a feature of inflamed recurrent glioblastomas responsive to cancer immunotherapy
Source: Nat Commun. 2021 Jan 13;12:352. doi: 10.1038/s41467-020-20469-6 (PMC7806846; doi:10.1038/s41467-020-20469-6)
Supplement: Supplementary file 3 — Source Data [file 41467_2020_20469_MOESM3_ESM.xlsx]

## Sheet: Fig1a  PVSRIPO TMB vs Surv
Sample	treatment #	Nautilus Number	Status	status	Survival (Months) from PVSRIPO	Survival from dx (months)	Type Time Point	Time from tissue collection to PVSRIPO	Total_somatic_variants/callable_Mb(freebayes+pindel)	nonsyn&splice_variants and exonic indels/Mb (freebayes+pindel)	TIME TO RECURRENCE	immunoediting	TEMPUS PANEL	IDH mut status (time of tx)	MGMT methylation at tx	PTEN mutation at tx	Chemotherapy Treatments after PVSRIPO	Cumulative steroids (mg) 3 days pre-tx
Patient 1	1	17-0022	Dead	1	94.6053	105.263	Immediately Prior to PVSRIPO #1	-0.142857	0.249065	0.117978	10.6579	0.473684	XE	MUT	no		CCNU	48
Patient 71	44	17-0065	Dead	1	7.96053	17.4013	Immediately Prior to PVSRIPO	-0.142857	0.261298	0.0914543	9.44079	0.35	XE	WT	no		Avastin; CCNU	0
Patient 33	22	17-0042	Alive	0	61.875	72.8947	Immediately Prior to PVSRIPO	-0.142857	0.274859	0.0392655	11.0197	0.142857	XE	WT	no		SRS/Temodar	58
Patient 93_170307	56	17-0307	Dead	1	22.5329	57.5987	Immediately Prior to PVSRIPO	-0.142857	0.371003	0.0713467	35.0658	0.192308	XE	WT	unk		Avastin; CCNU/Avastin	0
Patient 67	41	17-0062	Dead	1	17.1382	34.9342	Immediately Prior to PVSRIPO	-0.142857	0.417948	0.0130609	17.7961	0.03125	XE	WT	no		Avastin	8
Patient 87	53	17-0305	Alive	0	38.8816	48.4539	Immediately Prior to PVSRIPO	-0.142857	0.475535	0.149454	9.57237	0.314286	XE	WT	unk		N/A	4
Patient 8	7	17-0028	Dead	1	15.1645	25.2961	Immediately Prior to PVSRIPO	0	0.544886	0.454072	10.1316	0.833333	XO	WT	no		Avastin; CCNU	38
Patient 65	40	17-0061	Dead	1	20.9211	29.4079	Immediately Prior to PVSRIPO	-0.142857	0.561716	0.274326	8.48684	0.488372	XE	WT	unk	YES	Avastin; CCNU/Avastin; Carbo/Avastin; SRS; CPT-11	10
Patient 51	31	17-0052	Dead	1	10.3618	20.6908	Immediately Prior to PVSRIPO	-0.142857	0.783489	0.130581	10.3289	0.166667	XE	WT	no		Avastin	28
Patient 64	39	17-0060	Dead	1	9.01316	23.2566	Immediately Prior to PVSRIPO	-0.142857	1.11329	0.392927	14.2434	0.352941	XE	WT	no		Avastin; CCNU/Avastin; CPT-11/Avastin	0
Patient 80	48	17-0068	Dead	1	12.5987	21.3487	Immediately Prior to PVSRIPO	0	1.26995	0.562967	8.75	0.443299	XE	WT	no		Avastin; CCNU/Avastin; Carbo/CPT-11/Avastin	3
									Median Separate
Patient 35	23	17-0044	Dead	1	17.8289	42.1053	Immediately Prior to PVSRIPO	-0.142857	1.63198	0.75322	24.2763	0.461538	X0	WT	yes	YES	Avastin; CCNU/Bev/Optune; SRS	72
Patient 97_170310	61	17-0310	Dead	1	12.0395	21.1513	Immediately Prior to PVSRIPO	-0.142857	1.90886	1.08823	9.11184	0.570093	XE	WT	no		Avastin; Carbo/CPT-11/Avastin	0
Patient 7	6	17-0027	Dead	1	12.4671	22.2368	Immediately Prior to PVSRIPO	0	2.27148	0.796323	9.76974	0.350575	XE	WT	no		Avastin; CCNU/Bev; VP-16/Bev	50
Patient 18	11	17-0032	Dead	1	9.30921	22.7303	Immediately Prior to PVSRIPO	-0.142857	2.62204	1.00949	13.4211	0.385	XE	WT	no		Avastin; Temo/Bev	72
Patient 59	36	17-0057	Dead	1	6.71053	22.6316	Immediately Prior to PVSRIPO	-0.142857	2.76088	1.28231	15.9211	0.464455	XE	WT	no		CCNU/Bev	40
Patient 86	52	17-0304	Dead	1	4.90132	16.875	Immediately Prior to PVSRIPO	-0.142857	2.82197	1.52967	11.9737	0.542056	XE	WT	no	YES	Triphase, Avastin	0
Patient 48	29	17-0050	Dead	1	5.625	23.5526	Immediately Prior to PVSRIPO	-0.142857	2.83905	2.24758	17.9276	0.791667	X0	WT	no		Avastin; Temo/Bev	54
Patient 25	17	17-0038	Dead	1	17.2697	50.6579	Immediately Prior to PVSRIPO	-0.142857	3.86092	1.47893	33.3882	0.383051	XE	WT	yes		Avastin; Temo/Bev	72
Patient 14	10	17-0031	Dead	1	7.00658	24.1776	Immediately Prior to PVSRIPO	0	92.8245	43.5245	17.1711	0.468891	XE	WT	yes	YES	Avastin Only	64
Patient 28	20	17-0041	Dead	1	15	35.9539	Immediately Prior to PVSRIPO	-0.142857	133.848	63.8193	20.9539	0.476806	XE	MUT	yes		Avastin; Temo	100

## Sheet: Fig1bPVSRIPO time to recurrence
PT Tx #	PRIOR RECURRENCE?	Study ID #	Status	Status 0=alive	Survival (Months) from PVSRIPO	Survival from dx (months)	Time to recurrence	IDH1 at dx	MGMT at tx	Cumulative steroid dose (mg)
24		37	Dead	1	14.2763	19.6382	5.36184	wt	No	58	Median	11.02
60		96	Dead	1	12.3355	18.3882	6.05263	wt	No	0
49		82	Dead	1	21.25	27.9934	6.74342	wt	unk	4
47		79	Dead	1	7.17105	14.3421	7.17105	unk	No	0
34		55	Alive	0	52.4671	60.0329	7.56579	wt	METH	36
37		60	Dead	1	13.0592	21.2171	8.15789	wt	No	32
18		26	Dead	1	3.125	11.4145	8.28947	unk	No	72
50		83	Alive	0	40.4934	48.8816	8.38816	mut	METH	0
40		65	Dead	1	20.9211	29.4079	8.48684	wt	unk	10
2		2	Dead	1	93.9145	102.467	8.55263	wt	METH	66
16		24	Dead	1	53.7171	62.3026	8.58553	wt	METH	64
33		54	Dead	1	41.4474	50.1316	8.68421	wt	unk	20
48		80	Dead	1	12.5987	21.3487	8.75	wt	No	3
61		97	Dead	1	12.0395	21.1513	9.11184	unk	No	0
25		38	Alive	0	59.4408	68.7829	9.34211	wt	No	72
44		71	Dead	1	7.96053	17.4013	9.44079	wt	No	0
57		94	Dead	1	10.1974	19.9013	9.70395	mut	No	6
6		7	Dead	1	12.4671	22.2368	9.76974	wt	No	50
7		8	Dead	1	15.1645	25.2961	10.1316	wt	No	38
35		57	Dead	1	15.2961	25.7237	10.4276	wt	No	36
1		1	Dead	1	94.6053	105.263	10.6579	mut	No	48
15		23	Dead	1	15.8882	26.7763	10.8882	wt	No	63
22		33	Alive	0	61.875	72.8947	11.0197	wt	No	58
					Median time to recurrence separate
54		88	Dead	1	10.9539	22.0066	11.0526	unk	unk	6
52		86	Dead	1	4.90132	16.875	11.9737	wt	No	0
30		49	Dead	1	9.60526	22.2697	12.6645	wt	No	54
14		21	Dead	1	8.61842	21.7105	13.0921	wt	No	96
13		20	Dead	1	12.5987	25.7237	13.125	wt	No	56
42		70	Dead	1	10.0329	23.4868	13.4539	wt	No	0
39		64	Dead	1	9.01316	23.2566	14.2434	wt	No	0
36		59	Dead	1	6.71053	22.6316	15.9211	unk	No	40
32		53	Dead	1	9.80263	25.9868	16.1842	wt	No	40
3		3	Dead	1	5.82237	22.2368	16.4145	wt	No	60
10		14	Dead	1	7.00658	24.1776	17.1711	wt	METH	64
41		67	Dead	1	17.1382	34.9342	17.7961	wt	No	8
27		43	Dead	1	9.44079	29.1118	19.6711	wt	METH	58
45		72	Dead	1	8.88158	29.4737	20.5921	wt	METH	0
20		28	Dead	1	15	35.9539	20.9539	wt	METH	100
4		4	Dead	1	5.59211	26.6118	21.0197	wt	No	80
59		95	Dead	1	9.86842	32.9605	23.0921	wt	unk	0
9		11	Dead	1	16.5461	40.3618	23.8158	wt	No	66
23		35	Dead	1	17.8289	42.1053	24.2763	wt	METH	72
17		25	Dead	1	17.2697	50.6579	33.3882	unk	METH	72
56		92	Dead	1	22.5329	57.5987	35.0658	unk	unk	0
8		10	Dead	1	63.3224	102.533	39.2105	wt	METH	78

## Sheet: Sup Fig 2 PVSRIPO P53 status
PT Tx #	Study ID #	Status		Survival (weeks) from PVSRIPO	Survival (Months) from PVSRIPO	Survival from dx (months)	P53 coding mutation (1=yes)	IDH1 (dx)	IDH1 (from WES)	MGMT (at time of tx)
1	1	Dead	1	410.857	94.6053	105.263	0	MUT	MUT	no
2	2	Dead	1	407.857	93.9145	102.467	0	wt	wt	METH
6	7	Dead	1	54.1429	12.4671	22.2368	0	wt	wt	No
7	8	Dead	1	65.8571	15.1645	25.2961	0	wt	wt	No
8	10	Dead	1	275	63.3224	102.533	0	wt	wt	METH
11	18	Dead	1	40.4286	9.30921	22.7303	0	wt	wt	No
13	20	Dead	1	54.7143	12.5987	25.7237	0	wt	wt	No
17	25	Dead	1	75	17.2697	50.6579	0	unk	wt	METH
22	33	Alive	0	268.714	61.875	72.8947	0	wt	wt	No
23	35	Dead	1	77.4286	17.8289	42.1053	0	wt	wt	METH
24	37	Dead	1	62	14.2763	19.6382	0	wt	wt	No
27	43	Dead	1	41	9.44079	29.1118	0	wt	wt	METH
32	53	Dead	1	42.5714	9.80263	25.9868	0	wt	wt	No
35	57	Dead	1	66.4286	15.2961	25.7237	0	wt	wt	No
36	59	Dead	1	29.1429	6.71053	22.6316	0	unk	wt	No
39	64	Dead	1	39.1429	9.01316	23.2566	0	wt	wt	No
40	65	Dead	1	90.8571	20.9211	29.4079	0	wt	wt	unk
41	67	Dead	1	74.4286	17.1382	34.9342	0	wt	wt	No
44	71	Dead	1	34.5714	7.96053	17.4013	0	wt	wt	No
48	80	Dead	1	54.7143	12.5987	21.3487	0	wt	wt	No
52	86	Dead	1	21.2857	4.90132	16.875	0	wt	wt	No
53	87	Alive	0	168.857	38.8816	48.4539	0	MUT	wt	unk
56	93	Dead	1	146.714	33.7829	74.8355	0	wt	wt	unk
5	5	Dead	1	86	19.8026	28.7171	1	wt	wt	METH
9	11	Dead	1	71.8571	16.5461	40.3618	1	wt	wt	No
10	14	Dead	1	30.4286	7.00658	24.1776	1	wt	wt	METH
12	19	Dead	1	27.2857	6.28289	30.8553	1	wt	wt	No
14	21	Dead	1	37.4286	8.61842	21.7105	1	wt	wt	No
20	28	Dead	1	65.1429	15	35.9539	1	wt	mut	METH
26	39	Dead	1	29.1429	6.71053	28.8158	1	MUT	mut	unk
29	48	Dead	1	24.4286	5.625	23.5526	1	wt	wt	No
31	51	Dead	1	45	10.3618	20.6908	1	wt	wt	No
42	70	Dead	1	43.5714	10.0329	23.4868	1	wt	wt	No
61	97	Dead	1	52.2857	12.0395	21.1513	1	wt	wt	No

## Sheet: Fig 1c MSKCC IMPACT
Study ID	Patient ID	Sample ID	Age at Which Sequencing was Reported (Days)	Age Group at Diagnosis in Years	Cancer Type	Cancer Type Detailed	Drug Type	Gene Panel	Institute Source	Metastatic Site	Mutation Count	Oncotree Code	Overall Survival (Months)	Overall Survival Status		Primary Tumor Site	Sample Class	Number of Samples Per Patient	Sample coverage	Sample Type	Sex	Somatic Status	TMB Score	Tumor Purity	IDH1mut	PTEN status
tmb_mskcc_2018	P-0004778	P-0004778-T01-IM5	45	31-50	Glioma	Glioblastoma Multiforme	PD-1/PDL-1	IMPACT410	MSKCC	NA	1	GBM	16	1:DECEASED	1	Brain	Tumor	1	732	Primary	Male	Matched	0.98	40
tmb_mskcc_2018	P-0007010	P-0007010-T01-IM5	17	<30	Glioma	Glioblastoma Multiforme	PD-1/PDL-1	IMPACT410	MSKCC	NA	1	GBM	5	1:DECEASED	1	Brain	Tumor	1	908	Primary	Male	Matched	0.98	70
tmb_mskcc_2018	P-0007314	P-0007314-T01-IM5	42	31-50	Glioma	Glioblastoma Multiforme	PD-1/PDL-1	IMPACT410	MSKCC	NA	1	GBM	9	1:DECEASED	1	Brain	Tumor	1	981	Primary	Male	Matched	0.98	70
tmb_mskcc_2018	P-0010556	P-0010556-T01-IM5	50	31-50	Glioma	Glioblastoma Multiforme	PD-1/PDL-1	IMPACT410	MSKCC	NA	1	GBM	15	1:DECEASED	1	Brain	Tumor	1	1041	Primary	Male	Matched	0.98	80
tmb_mskcc_2018	P-0015369	P-0015369-T01-IM6	63	61-70	Glioma	Glioblastoma	PD-1/PDL-1	IMPACT468	MSKCC	NA	2	GB	0	0:LIVING	0	Brain	Tumor	1	418	Primary	Male	Matched	1.76	60
tmb_mskcc_2018	P-0016691	P-0016691-T01-IM6	54	50-60	Glioma	Glioblastoma Multiforme	PD-1/PDL-1	IMPACT468	MSKCC	NA	2	GBM	13	0:LIVING	0	Brain	Tumor	1	704	Primary	Male	Matched	1.76	80		PTEN mutation
tmb_mskcc_2018	P-0005141	P-0005141-T01-IM5	56	50-60	Glioma	Glioblastoma Multiforme	PD-1/PDL-1	IMPACT410	MSKCC	NA	2	GBM	33	0:LIVING	0	Brain	Tumor	1	1015	Primary	Male	Matched	1.97	80
tmb_mskcc_2018	P-0005254	P-0005254-T01-IM5	57	50-60	Glioma	Glioblastoma Multiforme	PD-1/PDL-1	IMPACT410	MSKCC	NA	2	GBM	5	1:DECEASED	1	Brain	Tumor	1	549	Primary	Female	Matched	1.97	60
tmb_mskcc_2018	P-0011119	P-0011119-T01-IM5	66	61-70	Glioma	Glioblastoma Multiforme	PD-1/PDL-1	IMPACT410	MSKCC	NA	2	GBM	20	1:DECEASED	1	Brain	Tumor	1	963	Primary	Female	Matched	1.97	85
tmb_mskcc_2018	P-0013938	P-0013938-T01-IM5	55	50-60	Glioma	Glioblastoma Multiforme	PD-1/PDL-1	IMPACT410	MSKCC	NA	2	GBM	21	1:DECEASED	1	Brain	Tumor	1	948	Primary	Male	Matched	1.97	20
tmb_mskcc_2018	P-0014006	P-0014006-T01-IM5	63	61-70	Glioma	Glioblastoma Multiforme	PD-1/PDL-1	IMPACT410	MSKCC	NA	2	GBM	18	1:DECEASED	1	Brain	Tumor	1	1113	Primary	Male	Matched	1.97	80
tmb_mskcc_2018	P-0002015	P-0002015-T01-IM3	44	31-50	Glioma	Glioblastoma Multiforme	PD-1/PDL-1	IMPACT410	MSKCC	NA	2	GBM	8	1:DECEASED	1	Brain	Tumor	1	689	Primary	Female	Unmatched	2.23	50
tmb_mskcc_2018	P-0002265	P-0002265-T01-IM3	68	61-70	Glioma	Glioblastoma Multiforme	PD-1/PDL-1	IMPACT410	MSKCC	NA	2	GBM	21	0:LIVING	0	Brain	Tumor	1	335	Primary	Male	Matched	2.23	80
tmb_mskcc_2018	P-0002452	P-0002452-T01-IM3	57	50-60	Glioma	Glioblastoma Multiforme	PD-1/PDL-1	IMPACT341	MSKCC	NA	2	GBM	6	1:DECEASED	1	Brain	Tumor	1	609	Primary	Female	Matched	2.23	default
tmb_mskcc_2018	P-0014677	P-0014677-T01-IM6	50	31-50	Glioma	Glioblastoma Multiforme	PD-1/PDL-1	IMPACT468	MSKCC	NA	3	GBM	17	0:LIVING	0	Brain	Tumor	1	664	Primary	Male	Matched	2.63	40
tmb_mskcc_2018	P-0015289	P-0015289-T01-IM6	23	<30	Glioma	Glioblastoma Multiforme	PD-1/PDL-1	IMPACT468	MSKCC	NA	3	GBM	16	0:LIVING	0	Brain	Tumor	1	683	Primary	Male	Matched	2.63	30	IDH1mut
tmb_mskcc_2018	P-0015346	P-0015346-T01-IM6	45	31-50	Glioma	Glioblastoma Multiforme	PD-1/PDL-1	IMPACT468	MSKCC	NA	3	GBM	8	0:LIVING	0	Brain	Tumor	1	370	Primary	Female	Matched	2.63	40
tmb_mskcc_2018	P-0016238	P-0016238-T01-IM6	57	50-60	Glioma	Glioblastoma Multiforme	PD-1/PDL-1	IMPACT468	MSKCC	NA	3	GBM	23	0:LIVING	0	Brain	Tumor	1	860	Primary	Male	Matched	2.63	70		PTEN mutation
tmb_mskcc_2018	P-0003783	P-0003783-T01-IM5	54	50-60	Glioma	Glioblastoma Multiforme	PD-1/PDL-1	IMPACT410	MSKCC	NA	3	GBM	13	1:DECEASED	1	Brain	Tumor	1	671	Primary	Male	Matched	2.95	70
tmb_mskcc_2018	P-0005539	P-0005539-T01-IM5	50	50-60	Glioma	Glioblastoma Multiforme	PD-1/PDL-1	IMPACT410	MSKCC	NA	3	GBM	8	1:DECEASED	1	Brain	Tumor	1	1071	Primary	Female	Matched	2.95	60
tmb_mskcc_2018	P-0005963	P-0005963-T01-IM5	15	<30	Glioma	Glioblastoma Multiforme	PD-1/PDL-1	IMPACT410	MSKCC	NA	3	GBM	3	1:DECEASED	1	Brain	Tumor	1	1318	Primary	Male	Matched	2.95	80
tmb_mskcc_2018	P-0006045	P-0006045-T01-IM5	64	61-70	Glioma	Glioblastoma Multiforme	PD-1/PDL-1	IMPACT410	MSKCC	NA	3	GBM	20	1:DECEASED	1	Brain	Tumor	1	904	Primary	Female	Matched	2.95	70
tmb_mskcc_2018	P-0006416	P-0006416-T01-IM5	64	61-70	Glioma	Glioblastoma Multiforme	PD-1/PDL-1	IMPACT410	MSKCC	NA	3	GBM	22	1:DECEASED	1	Brain	Tumor	1	752	Primary	Male	Matched	2.95	40		PTEN mutation
tmb_mskcc_2018	P-0007504	P-0007504-T01-IM5	50	31-50	Glioma	Glioblastoma Multiforme	PD-1/PDL-1	IMPACT410	MSKCC	NA	3	GBM	16	1:DECEASED	1	Brain	Tumor	1	909	Primary	Male	Matched	2.95	90
tmb_mskcc_2018	P-0009790	P-0009790-T01-IM5	70	61-70	Glioma	Glioblastoma Multiforme	PD-1/PDL-1	IMPACT410	MSKCC	NA	3	GBM	16	1:DECEASED	1	Brain	Tumor	1	864	Primary	Male	Matched	2.95	60		PTEN mutation
tmb_mskcc_2018	P-0011401	P-0011401-T01-IM5	53	50-60	Glioma	Glioblastoma Multiforme	PD-1/PDL-1	IMPACT410	MSKCC	NA	3	GBM	19	1:DECEASED	1	Brain	Tumor	1	994	Primary	Female	Matched	2.95	60		PTEN mutation
tmb_mskcc_2018	P-0013380	P-0013380-T01-IM5	58	50-60	Glioma	Glioblastoma Multiforme	PD-1/PDL-1	IMPACT410	MSKCC	NA	3	GBM	17	0:LIVING	0	Brain	Tumor	1	764	Primary	Male	Matched	2.95	60		PTEN mutation
tmb_mskcc_2018	P-0001406	P-0001406-T01-IM3	65	61-70	Glioma	Glioblastoma Multiforme	PD-1/PDL-1	IMPACT341	MSKCC	NA	3	GBM	3	1:DECEASED	1	Brain	Tumor	1	583	Primary	Female	Matched	3.35	40
tmb_mskcc_2018	P-0003350	P-0003350-T01-IM5	59	50-60	Glioma	Glioblastoma Multiforme	PD-1/PDL-1	IMPACT410	MSKCC	NA	4	GBM	16	1:DECEASED	1	Brain	Tumor	1	716	Primary	Male	Matched	3.94	60
tmb_mskcc_2018	P-0003360	P-0003360-T01-IM5	62	61-70	Glioma	Glioblastoma Multiforme	Combo	IMPACT410	MSKCC	NA	4	GBM	29	0:LIVING	0	Brain	Tumor	1	793	Primary	Male	Matched	3.94	80
tmb_mskcc_2018	P-0003456	P-0003456-T01-IM5	45	31-50	Glioma	Glioblastoma Multiforme	PD-1/PDL-1	IMPACT410	MSKCC	NA	4	GBM	9	1:DECEASED	1	Brain	Tumor	1	537	Primary	Female	Matched	3.94	80
tmb_mskcc_2018	P-0003567	P-0003567-T01-IM5	50	31-50	Glioma	Glioblastoma Multiforme	PD-1/PDL-1	IMPACT410	MSKCC	NA	4	GBM	12	1:DECEASED	1	Brain	Tumor	1	420	Primary	Male	Matched	3.94	70		PTEN mutation
tmb_mskcc_2018	P-0005912	P-0005912-T01-IM5	56	50-60	Glioma	Glioblastoma Multiforme	PD-1/PDL-1	IMPACT410	MSKCC	NA	4	GBM	29	1:DECEASED	1	Brain	Tumor	1	909	Primary	Male	Matched	3.94	50		PTEN mutation
tmb_mskcc_2018	P-0007104	P-0007104-T01-IM5	70	61-70	Glioma	Glioblastoma Multiforme	PD-1/PDL-1	IMPACT410	MSKCC	NA	4	GBM	15	0:LIVING	0	Brain	Tumor	1	1003	Primary	Male	Matched	3.94	80
tmb_mskcc_2018	P-0007917	P-0007917-T01-IM5	60	50-60	Glioma	Glioblastoma Multiforme	PD-1/PDL-1	IMPACT410	MSKCC	NA	4	GBM	12	1:DECEASED	1	Brain	Tumor	1	1153	Primary	Male	Matched	3.94	80		PTEN mutation
tmb_mskcc_2018	P-0008166	P-0008166-T01-IM5	64	61-70	Glioma	Glioblastoma Multiforme	PD-1/PDL-1	IMPACT410	MSKCC	NA	4	GBM	16	1:DECEASED	1	Brain	Tumor	1	583	Primary	Male	Matched	3.94	90
tmb_mskcc_2018	P-0008258	P-0008258-T01-IM5	57	50-60	Glioma	Glioblastoma Multiforme	PD-1/PDL-1	IMPACT410	MSKCC	NA	4	GBM	2	1:DECEASED	1	Brain	Tumor	1	1040	Primary	Female	Matched	3.94	80
tmb_mskcc_2018	P-0008939	P-0008939-T01-IM5	77	>71	Glioma	Glioblastoma Multiforme	PD-1/PDL-1	IMPACT410	MSKCC	NA	4	GBM	15	1:DECEASED	1	Brain	Tumor	1	1067	Primary	Female	Matched	3.94	90
tmb_mskcc_2018	P-0009711	P-0009711-T01-IM5	60	50-60	Glioma	Glioblastoma Multiforme	PD-1/PDL-1	IMPACT410	MSKCC	NA	4	GBM	22	1:DECEASED	1	Brain	Tumor	1	1232	Primary	Male	Matched	3.94	20
tmb_mskcc_2018	P-0010004	P-0010004-T01-IM5	45	31-50	Glioma	Glioblastoma Multiforme	PD-1/PDL-1	IMPACT410	MSKCC	NA	4	GBM	9	1:DECEASED	1	Brain	Tumor	1	1194	Primary	Female	Matched	3.94	80
tmb_mskcc_2018	P-0010344	P-0010344-T01-IM5	52	50-60	Glioma	Glioblastoma Multiforme	PD-1/PDL-1	IMPACT410	MSKCC	NA	4	GBM	2	1:DECEASED	1	Brain	Tumor	1	781	Primary	Male	Matched	3.94	80
tmb_mskcc_2018	P-0013259	P-0013259-T01-IM5	47	31-50	Glioma	Glioblastoma Multiforme	PD-1/PDL-1	IMPACT410	MSKCC	NA	4	GBM	13	1:DECEASED	1	Brain	Tumor	1	790	Primary	Female	Matched	3.94	60		PTEN mutation
tmb_mskcc_2018	P-0013294	P-0013294-T01-IM5	57	50-60	Glioma	Glioblastoma Multiforme	PD-1/PDL-1	IMPACT410	MSKCC	NA	4	GBM	4	1:DECEASED	1	Brain	Tumor	1	1207	Primary	Female	Matched	3.94	70		PTEN mutation
tmb_mskcc_2018	P-0014099	P-0014099-T01-IM5	77	>71	Glioma	Glioblastoma Multiforme	PD-1/PDL-1	IMPACT410	MSKCC	NA	4	GBM	6	1:DECEASED	1	Brain	Tumor	1	680	Primary	Female	Matched	3.94	50		PTEN mutation
														Median Separate
tmb_mskcc_2018	P-0015603	P-0015603-T01-IM6	64	61-70	Glioma	Glioblastoma Multiforme	PD-1/PDL-1	IMPACT468	MSKCC	NA	5	GBM	14	0:LIVING	0	Brain	Tumor	1	542	Primary	Male	Matched	4.39	70		PTEN mutation
tmb_mskcc_2018	P-0016048	P-0016048-T01-IM6	25	<30	Glioma	Glioblastoma Multiforme	PD-1/PDL-1	IMPACT468	MSKCC	NA	5	GBM	12	1:DECEASED	1	Brain	Tumor	1	667	Primary	Female	Matched	4.39	80
tmb_mskcc_2018	P-0016256	P-0016256-T01-IM6	55	50-60	Glioma	Glioblastoma Multiforme	PD-1/PDL-1	IMPACT468	MSKCC	NA	5	GBM	5	1:DECEASED	1	Brain	Tumor	1	773	Primary	Male	Matched	4.39	50		PTEN mutation
tmb_mskcc_2018	P-0000758	P-0000758-T01-IM3	52	50-60	Glioma	Glioblastoma Multiforme	PD-1/PDL-1	IMPACT410	MSKCC	NA	4	GBM	14	1:DECEASED	1	Brain	Tumor	1	243	Primary	Male	Matched	4.46	90
tmb_mskcc_2018	P-0002647	P-0002647-T01-IM3	42	31-50	Glioma	Glioblastoma Multiforme	PD-1/PDL-1	IMPACT410	MSKCC	NA	4	GBM	4	1:DECEASED	1	Brain	Tumor	1	866	Primary	Male	Matched	4.46	default		PTEN mutation
tmb_mskcc_2018	P-0004857	P-0004857-T01-IM5	35	31-50	Glioma	Glioblastoma Multiforme	PD-1/PDL-1	IMPACT410	MSKCC	NA	5	GBM	33	0:LIVING	0	Brain	Tumor	1	851	Primary	Male	Matched	4.92	70	IDH1mut
tmb_mskcc_2018	P-0004971	P-0004971-T01-IM5	45	31-50	Glioma	Glioblastoma Multiforme	PD-1/PDL-1	IMPACT410	MSKCC	NA	5	GBM	17	1:DECEASED	1	Brain	Tumor	1	1106	Primary	Male	Matched	4.92	60
tmb_mskcc_2018	P-0006441	P-0006441-T01-IM5	57	50-60	Glioma	Glioblastoma Multiforme	PD-1/PDL-1	IMPACT410	MSKCC	NA	5	GBM	8	1:DECEASED	1	Brain	Tumor	1	1164	Primary	Male	Matched	4.92	50
tmb_mskcc_2018	P-0006545	P-0006545-T01-IM5	25	<30	Glioma	Glioblastoma Multiforme	PD-1/PDL-1	IMPACT410	MSKCC	NA	5	GBM	4	1:DECEASED	1	Brain	Tumor	1	681	Primary	Male	Matched	4.92	80
tmb_mskcc_2018	P-0006970	P-0006970-T01-IM5	48	31-50	Glioma	Glioblastoma Multiforme	PD-1/PDL-1	IMPACT410	MSKCC	NA	5	GBM	12	1:DECEASED	1	Brain	Tumor	1	881	Primary	Male	Matched	4.92	20		PTEN mutation
tmb_mskcc_2018	P-0009365	P-0009365-T01-IM5	53	50-60	Glioma	Glioblastoma Multiforme	PD-1/PDL-1	IMPACT410	MSKCC	NA	5	GBM	9	1:DECEASED	1	Brain	Tumor	1	913	Primary	Female	Matched	4.92	90		PTEN mutation
tmb_mskcc_2018	P-0011219	P-0011219-T01-IM5	67	61-70	Glioma	Glioblastoma Multiforme	PD-1/PDL-1	IMPACT410	MSKCC	NA	5	GBM	13	1:DECEASED	1	Brain	Tumor	1	823	Primary	Male	Matched	4.92	80
tmb_mskcc_2018	P-0012687	P-0012687-T01-IM5	80	>71	Glioma	Glioblastoma Multiforme	PD-1/PDL-1	IMPACT410	MSKCC	NA	5	GBM	10	1:DECEASED	1	Brain	Tumor	1	1031	Primary	Male	Matched	4.92	60		PTEN mutation
tmb_mskcc_2018	P-0013204	P-0013204-T01-IM5	63	61-70	Glioma	Glioblastoma Multiforme	PD-1/PDL-1	IMPACT410	MSKCC	NA	4	GBM	15	0:LIVING	0	Brain	Tumor	1	750	Primary	Male	Matched	4.92	40
tmb_mskcc_2018	P-0014220	P-0014220-T01-IM6	63	61-70	Glioma	Glioblastoma Multiforme	PD-1/PDL-1	IMPACT468	MSKCC	NA	6	GBM	14	0:LIVING	0	Brain	Tumor	1	642	Primary	Male	Matched	5.27	70
tmb_mskcc_2018	P-0000818	P-0000818-T01-IM3	33	31-50	Glioma	Glioblastoma Multiforme	PD-1/PDL-1	IMPACT341	MSKCC	NA	5	GBM	14	1:DECEASED	1	Brain	Tumor	1	617	Primary	Male	Matched	5.58	70		PTEN mutation
tmb_mskcc_2018	P-0001052	P-0001052-T01-IM3	63	61-70	Glioma	Glioblastoma Multiforme	PD-1/PDL-1	IMPACT410	MSKCC	NA	5	GBM	8	1:DECEASED	1	Brain	Tumor	1	350	Primary	Female	Matched	5.58	70		PTEN mutation
tmb_mskcc_2018	P-0001400	P-0001400-T01-IM3	34	31-50	Glioma	Glioblastoma Multiforme	PD-1/PDL-1	IMPACT341	MSKCC	NA	5	GBM	3	1:DECEASED	1	Brain	Tumor	1	476	Primary	Female	Matched	5.58	50	IDH1mut
tmb_mskcc_2018	P-0001843	P-0001843-T01-IM3	63	61-70	Glioma	Glioblastoma Multiforme	PD-1/PDL-1	IMPACT410	MSKCC	NA	5	GBM	7	0:LIVING	0	Brain	Tumor	1	330	Primary	Female	Matched	5.58	30		PTEN mutation
tmb_mskcc_2018	P-0002836	P-0002836-T01-IM3	55	50-60	Glioma	Glioblastoma Multiforme	PD-1/PDL-1	IMPACT341	MSKCC	NA	5	GBM	1	1:DECEASED	1	Brain	Tumor	1	756	Primary	Female	Matched	5.58	40		PTEN mutation
tmb_mskcc_2018	P-0005635	P-0005635-T01-IM5	46	31-50	Glioma	Glioblastoma Multiforme	PD-1/PDL-1	IMPACT410	MSKCC	NA	6	GBM	1	0:LIVING	0	Brain	Tumor	1	869	Primary	Female	Matched	5.9	40	IDH1mut
tmb_mskcc_2018	P-0005929	P-0005929-T01-IM5	74	>71	Glioma	Glioblastoma Multiforme	PD-1/PDL-1	IMPACT410	MSKCC	NA	6	GBM	15	1:DECEASED	1	Brain	Tumor	1	771	Primary	Female	Matched	5.9	50
tmb_mskcc_2018	P-0006500	P-0006500-T01-IM5	57	50-60	Glioma	Glioblastoma Multiforme	PD-1/PDL-1	IMPACT410	MSKCC	NA	6	GBM	5	1:DECEASED	1	Brain	Tumor	1	674	Primary	Male	Matched	5.9	70		PTEN mutation
tmb_mskcc_2018	P-0006672	P-0006672-T01-IM5	45	31-50	Glioma	Glioblastoma Multiforme	PD-1/PDL-1	IMPACT410	MSKCC	NA	6	GBM	7	1:DECEASED	1	Brain	Tumor	1	705	Primary	Male	Matched	5.9	40
tmb_mskcc_2018	P-0007693	P-0007693-T01-IM5	55	50-60	Glioma	Glioblastoma Multiforme	PD-1/PDL-1	IMPACT410	MSKCC	NA	6	GBM	17	1:DECEASED	1	Brain	Tumor	1	673	Primary	Male	Matched	5.9	80		PTEN mutation
tmb_mskcc_2018	P-0009451	P-0009451-T01-IM5	69	61-70	Glioma	Glioblastoma Multiforme	PD-1/PDL-1	IMPACT468	MSKCC	NA	6	GBM	13	1:DECEASED	1	Brain	Tumor	1	834	Primary	Male	Matched	5.9	80		PTEN mutation
tmb_mskcc_2018	P-0014071	P-0014071-T01-IM5	66	61-70	Glioma	Glioblastoma Multiforme	PD-1/PDL-1	IMPACT410	MSKCC	NA	6	GBM	6	1:DECEASED	1	Brain	Tumor	1	893	Primary	Male	Matched	5.9	70
tmb_mskcc_2018	P-0001388	P-0001388-T01-IM3	77	>71	Glioma	Glioblastoma Multiforme	PD-1/PDL-1	IMPACT341	MSKCC	NA	6	GBM	16	1:DECEASED	1	Brain	Tumor	1	541	Primary	Male	Matched	6.69	35		PTEN mutation
tmb_mskcc_2018	P-0006546	P-0006546-T01-IM5	29	<30	Glioma	Glioblastoma Multiforme	PD-1/PDL-1	IMPACT410	MSKCC	NA	7	GBM	32	0:LIVING	0	Brain	Tumor	1	816	Primary	Male	Matched	6.89	80	IDH1mut
tmb_mskcc_2018	P-0010380	P-0010380-T01-IM5	74	>71	Glioma	Glioblastoma Multiforme	PD-1/PDL-1	IMPACT410	MSKCC	NA	7	GBM	5	1:DECEASED	1	Brain	Tumor	1	1058	Primary	Male	Matched	6.89	90		PTEN mutation
tmb_mskcc_2018	P-0013347	P-0013347-T01-IM5	55	50-60	Glioma	Glioblastoma Multiforme	PD-1/PDL-1	IMPACT410	MSKCC	NA	7	GBM	14	1:DECEASED	1	Brain	Tumor	1	895	Primary	Male	Matched	6.89	50
tmb_mskcc_2018	P-0003865	P-0003865-T01-IM5	55	50-60	Glioma	Glioblastoma Multiforme	PD-1/PDL-1	IMPACT410	MSKCC	NA	8	GBM	6	1:DECEASED	1	Brain	Tumor	1	612	Primary	Female	Matched	7.87	50
tmb_mskcc_2018	P-0008257	P-0008257-T01-IM5	66	61-70	Glioma	Glioblastoma Multiforme	PD-1/PDL-1	IMPACT410	MSKCC	NA	8	GBM	10	1:DECEASED	1	Brain	Tumor	1	782	Primary	Male	Matched	7.87	80		PTEN mutation
tmb_mskcc_2018	P-0009119	P-0009119-T01-IM5	67	61-70	Glioma	Glioblastoma Multiforme	PD-1/PDL-1	IMPACT410	MSKCC	NA	8	GBM	18	1:DECEASED	1	Brain	Tumor	1	937	Primary	Male	Matched	7.87	90
tmb_mskcc_2018	P-0008382	P-0008382-T01-IM5	35	31-50	Glioma	Glioblastoma Multiforme	PD-1/PDL-1	IMPACT410	MSKCC	NA	9	GBM	0	1:DECEASED	1	Brain	Tumor	1	1006	Primary	Male	Matched	8.85	80	IDH1mut	PTEN mutation
tmb_mskcc_2018	P-0010613	P-0010613-T01-IM5	75	>71	Glioma	Glioblastoma Multiforme	PD-1/PDL-1	IMPACT410	MSKCC	NA	10	GBM	3	0:LIVING	0	Brain	Tumor	1	669	Primary	Female	Matched	9.84	60
tmb_mskcc_2018	P-0002633	P-0002633-T01-IM3	49	31-50	Glioma	Glioblastoma Multiforme	Combo	IMPACT341	MSKCC	NA	20	GBM	21	1:DECEASED	1	Brain	Tumor	1	249	Primary	Male	Matched	22.3	60
tmb_mskcc_2018	P-0015573	P-0015573-T01-IM6	59	50-60	Glioma	Glioblastoma Multiforme	PD-1/PDL-1	IMPACT468	MSKCC	NA	60	GBM	8	0:LIVING	0	Brain	Tumor	1	865	Primary	Male	Matched	52.66	60		PTEN mutation
tmb_mskcc_2018	P-0013506	P-0013506-T01-IM5	57	50-60	Glioma	Glioblastoma Multiforme	PD-1/PDL-1	IMPACT410	MSKCC	NA	58	GBM	8	0:LIVING	0	Brain	Tumor	1	860	Metastasis	Female	Matched	57.06	80		PTEN mutation
													"0" OS could not be plotted, and thus was excluded

## Sheet: Fig1d Zhao et al PD1 v TMB
Patient #	Dead (1) or alive (0)	PFS months	OS months	mTMB	Sequencing Type	IDH1 mut (at tx)	Steroids?	Steroid type	dose (mg/day)	Steroids during PD1	Steroid type	Dose (mg/day)	PTEN mutation
104	0	8.51507	8.5	0	FMI	wt	no			yes	dex	2mg	wt
NU 17	1	2.53	6.6	0	FMI	wt	yes	dex	1mg	yes	dex	1mg	wt
105	0	23.0137	23	0.52009	FMI	wt	no			no			wt
106	0	2.9589	14.3	0.52009	FMI	wt	yes	dex	1mg	yes	dex	4mg	mutant
107	1	7.10137	16.8	0.52009	FMI	wt	no			yes	dex	3mg	wt
NU 10	1	1.35	2.8	0.52009	FMI	wt	no			yes	dex	1mg	mutant
NU 11	1		12.4	0.52009	FMI	wt	no			no			mutant
103	0	11.7699	13.2	1.04018	FMI	wt	no			yes	dex	4mg	mutant
108	1	2.43288	10.1	1.04018	FMI	MUT	yes	dex	2mg	yes	dex	4mg	mutant
109	0	3.05753	7.4	1.04018	FMI	wt	no			no			mutant
NU 9	1		13.2	1.04018	FMI	wt	yes	dex	1mg	no			mutant
				median separate
110	1	0.920548	0.9	1.56027	FMI	wt	yes	dex	2mg	yes	dex	2mg	mutant
NU 18	1	1.18	3.4	1.56027	FMI	MUT	no			yes	dex	1mg	wt
NU 2	1	1.35	2	1.56027	FMI	MUT	yes	dex	4mg/day	yes	dex	4mg	wt
NU 21	1	5.16	0.8	2.60045	FMI	MUT	yes	dex	1mg	yes	dex	1mg	wt
Patient #	Dead (1) or alive (0)	PFS months	OS months	mTMB	Sequencing Type	IDH1 mut (at tx)
46_2	0	10.3562	13.1	0.533333	Columbia WES	wt	yes	prednisone	20mg	yes	pred	20mg	mutant
24_3	0	2.76164	20	0.566667	Columbia WES	MUT	No			yes	dex	4mg	wt
100_1	0	4.96438	20.2	0.6	Columbia WES	wt	Yes	dex	2mg	yes	dex	2mg	wt
21_3	1		2.5	0.666667	Columbia WES	wt	yes	dex	1mg	yes	dex	0.5mg	mutant
25_1	1	8.97534	10	0.666667	Columbia WES	MUT	no			yes	dex	2mg	wt
3_2	0	5.95068	19.1	0.7	Columbia WES	wt	Yes	dex	1	yes	Pred	60	wt
101_1	1		13.6	0.766667	Columbia WES	MUT	no			yes	dex	5mg	wt
				median separate
102_1	0	17.063	17.7	0.9	Columbia WES	wt	no			yes	pred	10mg	wt
71_1	1	13.5452	14.3	1.26667	Columbia WES	wt	no			yes	pred	20mg	wt
69_2	1	2.03836	7.1	1.36667	Columbia WES	wt	yes	dex	2mg	yes	dex	4mg	mutant
53_2	1	2.72877	11.1	1.46667	Columbia WES	wt	No	N/A	N/A	no	N/A	N/A	mutant
13_3	1	1.44658	10.1	1.6	Columbia WES	MUT	yes	dex	1.5mg	yes	dex	1.5mg	wt
55_2	0	11.3096	13.3	1.63333	Columbia WES	wt	yes	dex	1mg	yes	dex	1mg	mutant
20_1	1	3.61644	9.1	2.06667	Columbia WES	wt	no			no			mutant
All patients	PLOTTED Fig 1d
Patient #	Dead (1) or alive (0)	PFS months	OS months	mTMB	Sequencing Type	IDH1 mut (at tx)	Method:
104	0	8.51507	8.5	0	FMI	wt	To account for 2 different sequencing panels, median was determined for each cohort,
NU 17	1	2.53	6.6	0	FMI	wt	then < and > median cohorts from each were merged
105	0	23.0137	23	0.52009	FMI	wt
106	0	2.9589	14.3	0.52009	FMI	wt
107	1	7.10137	16.8	0.52009	FMI	wt
NU 10	1	1.35	2.8	0.52009	FMI	wt
NU 11	1		12.4	0.52009	FMI	wt
103	0	11.7699	13.2	1.04018	FMI	wt
108	1	2.43288	10.1	1.04018	FMI	MUT
109	0	3.05753	7.4	1.04018	FMI	wt
NU 9	1		13.2	1.04018	FMI	wt
46_2	0	10.3562	13.1	0.533333	Columbia WES	wt
24_3	0	2.76164	20	0.566667	Columbia WES	MUT
100_1	0	4.96438	20.2	0.6	Columbia WES	wt
21_3	1		2.5	0.666667	Columbia WES	wt
25_1	1	8.97534	10	0.666667	Columbia WES	MUT
3_2	0	5.95068	19.1	0.7	Columbia WES	wt
101_1	1		13.6	0.766667	Columbia WES	MUT
110	1	0.920548	0.9	1.56027	FMI	wt
NU 18	1	1.18	3.4	1.56027	FMI	MUT
NU 2	1	1.35	2	1.56027	FMI	MUT
NU 21	1	5.16	0.8	2.60045	FMI	MUT
102_1	0	17.063	17.7	0.9	Columbia WES	wt
71_1	1	13.5452	14.3	1.26667	Columbia WES	wt
69_2	1	2.03836	7.1	1.36667	Columbia WES	wt
53_2	1	2.72877	11.1	1.46667	Columbia WES	wt
13_3	1	1.44658	10.1	1.6	Columbia WES	MUT
55_2	0	11.3096	13.3	1.63333	Columbia WES	wt
20_1	1	3.61644	9.1	2.06667	Columbia WES	wt
IDH-wt: remove IDH1 mutants
Patient #	Dead (1) or alive (0)	PFS months	OS months	mTMB	Sequencing Type	IDH1 mut (at tx)
104	0	8.51507	8.5	0	FMI	wt
NU 17	1	2.53	6.6	0	FMI	wt
105	0	23.0137	23	0.52009	FMI	wt
106	0	2.9589	14.3	0.52009	FMI	wt
107	1	7.10137	16.8	0.52009	FMI	wt
NU 10	1	1.35	2.8	0.52009	FMI	wt
NU 11	1		12.4	0.52009	FMI	wt
103	0	11.7699	13.2	1.04018	FMI	wt
109	0	3.05753	7.4	1.04018	FMI	wt
NU 9	1		13.2	1.04018	FMI	wt
110	1	0.920548	0.9	1.56027	FMI	wt
Patient #	Dead (1) or alive (0)	PFS months	OS months	mTMB	Sequencing Type	IDH1 mut (at tx)
46_2	0	10.3562	13.1	0.533333	Columbia WES	wt
100_1	0	4.96438	20.2	0.6	Columbia WES	wt
21_3	1		2.5	0.666667	Columbia WES	wt
3_2	0	5.95068	19.1	0.7	Columbia WES	wt
102_1	0	17.063	17.7	0.9	Columbia WES	wt
71_1	1	13.5452	14.3	1.26667	Columbia WES	wt
69_2	1	2.03836	7.1	1.36667	Columbia WES	wt
53_2	1	2.72877	11.1	1.46667	Columbia WES	wt
55_2	0	11.3096	13.3	1.63333	Columbia WES	wt
20_1	1	3.61644	9.1	2.06667	Columbia WES	wt
MERGE IDH1WT
Low
104	0	8.51507	8.5	0	FMI	wt
NU 17	1	2.53	6.6	0	FMI	wt
105	0	23.0137	23	0.52009	FMI	wt
106	0	2.9589	14.3	0.52009	FMI	wt
107	1	7.10137	16.8	0.52009	FMI	wt
NU 10	1	1.35	2.8	0.52009	FMI	wt
NU 11	1		12.4	0.52009	FMI	wt
46_2	0	10.3562	13.1	0.533333	Columbia WES	wt
100_1	0	4.96438	20.2	0.6	Columbia WES	wt
21_3	1		2.5	0.666667	Columbia WES	wt
3_2	0	5.95068	19.1	0.7	Columbia WES	wt
102_1	0	17.063	17.7	0.9	Columbia WES	wt
103	0	11.7699	13.2	1.04018	FMI	wt
109	0	3.05753	7.4	1.04018	FMI	wt
NU 9	1		13.2	1.04018	FMI	wt
110	1	0.920548	0.9	1.56027	FMI	wt
71_1	1	13.5452	14.3	1.26667	Columbia WES	wt
69_2	1	2.03836	7.1	1.36667	Columbia WES	wt
53_2	1	2.72877	11.1	1.46667	Columbia WES	wt
55_2	0	11.3096	13.3	1.63333	Columbia WES	wt
20_1	1	3.61644	9.1	2.06667	Columbia WES	wt

## Sheet: Fig1e TCGA survival & TMB
id	project_id	censored		submitter_id	survivalEstimate	time	Months	label
2f4a127f-101a-4192-b3e8-f9be2c8648bc	TCGA-GBM	FALSE	1	TCGA-19-2624	1	0.0136893	0.164271	S1				S1= low TMB
0164acd3-34db-4d35-b96c-936daad0ff22	TCGA-GBM	FALSE	1	TCGA-06-0140	0.992806	0.0164271	0.197125	S1				S2= HI TMB
620282f9-f932-4335-9c7d-ece53dcaf7a1	TCGA-GBM	TRUE	0	TCGA-06-2569	0.985612	0.0355921	0.427105	S1				Startegy: Pulled TMB from https://TCIA.at
196ce35a-2d36-479e-aab9-91d2082d7e7c	TCGA-GBM	FALSE	1	TCGA-06-0213	0.985612	0.0438056	0.525667	S1					Sort by TMB
8db520cf-79b3-4a1b-872e-8f5f76117405	TCGA-GBM	TRUE	0	TCGA-28-2502	0.978364	0.054757	0.657084	S1					Median= 1.5 mutations/Mb
25f41de3-9d70-45df-913f-4fb3e5f0f7d6	TCGA-GBM	FALSE	1	TCGA-06-0219	0.978364	0.0602327	0.722793	S1					Upload TCGA identifiers from each cohort
a6cda2a0-21d9-4b72-a4c5-de1142d7ddb8	TCGA-GBM	FALSE	1	TCGA-14-1043	0.971063	0.0657084	0.788501	S1					curve comparison on TCGA, download TSV for survival information for each cohort
722f462d-f939-4bc1-aae4-8f78b1335a87	TCGA-GBM	FALSE	1	TCGA-41-2571	0.963762	0.0711841	0.854209	S1					Remove secondary and recurrent GBM samples from list to ensure only newly diagnosed
9b9654c9-5a64-4a8e-b1f0-987437e6012e	TCGA-GBM	FALSE	1	TCGA-14-0781	0.956461	0.0793977	0.952772	S1
6c28f086-6a25-40b6-93eb-bba0014acda6	TCGA-GBM	FALSE	1	TCGA-06-2557	0.949159	0.0903491	1.08419	S1
d59ffef5-f39b-4627-a7c7-6920b99c2408	TCGA-GBM	FALSE	1	TCGA-32-1980	0.941858	0.0985626	1.18275	S1
74331114-65b1-4697-abc4-4769ff377528	TCGA-GBM	FALSE	1	TCGA-14-1395	0.934557	0.11499	1.37988	S1
d73ca945-b60b-4b5c-ac53-7ef2602a4951	TCGA-GBM	TRUE	0	TCGA-26-5139	0.927256	0.131417	1.577	S1
a63ce9ac-24a4-484e-8bcc-717cd7aa92df	TCGA-GBM	FALSE	1	TCGA-81-5910	0.927256	0.134155	1.60986	S1
7529980c-839d-4887-b5d7-09a3e7159427	TCGA-GBM	FALSE	1	TCGA-06-0142	0.919897	0.183436	2.20123	S1
a2338b30-f511-4163-af3b-1e4a40ff00e1	TCGA-GBM	FALSE	1	TCGA-14-0787	0.912537	0.186174	2.23409	S1
35a7e49e-747b-45ce-9a07-3a5faba0ca94	TCGA-GBM	FALSE	1	TCGA-28-1747	0.905178	0.210815	2.52977	S1
d1fcd53b-6c55-42b0-9b24-492f8286f5bc	TCGA-GBM	FALSE	1	TCGA-76-4934	0.905178	0.210815	2.52977	S1
e921772f-f81a-49bc-b35e-3354c94447c0	TCGA-GBM	FALSE	1	TCGA-06-0749	0.89046	0.224504	2.69405	S1
aa15f655-c1e9-4f4a-acee-2fb76ec82858	TCGA-GBM	FALSE	1	TCGA-76-6193	0.89046	0.224504	2.69405	S1
51c3409d-5df7-4720-83db-0e6de065f82c	TCGA-GBM	FALSE	1	TCGA-06-5418	0.875742	0.227242	2.7269	S1
fc5ad666-d67a-4a5c-8e4e-1c8d099e9f85	TCGA-GBM	FALSE	1	TCGA-02-0033	0.868382	0.235455	2.82546	S1
69d0a566-5fbf-45f6-a240-649b06868e27	TCGA-GBM	FALSE	1	TCGA-27-2526	0.861023	0.238193	2.85832	S1
31b21dcf-7e13-4522-8b34-a5eb6c0e5d1d	TCGA-GBM	FALSE	1	TCGA-14-0862	0.853664	0.240931	2.89117	S1
d88b35a3-a291-457a-b15b-a314859b25c5	TCGA-GBM	FALSE	1	TCGA-28-2499	0.846305	0.260096	3.12115	S1
ea3b5da2-6a12-400c-bf0f-e442f5ec1132	TCGA-GBM	FALSE	1	TCGA-06-0157	0.838946	0.265572	3.18686	S1
5327e899-a20d-4571-8236-98454bad574e	TCGA-GBM	FALSE	1	TCGA-12-5299	0.831587	0.268309	3.21971	S1
bcc72cf4-90ce-466e-a683-bb0ebfb3cf82	TCGA-GBM	FALSE	1	TCGA-06-0169	0.824227	0.273785	3.28542	S1
8d0d7a7e-8fae-437d-9b39-f2f17d0f5e4f	TCGA-GBM	FALSE	1	TCGA-74-6573	0.816868	0.287474	3.44969	S1
884f867b-4a8b-4b67-8fe4-ab3f068be84e	TCGA-GBM	FALSE	1	TCGA-06-5410	0.809509	0.295688	3.54825	S1
c04657d2-b71b-4402-82fa-02747cce331d	TCGA-GBM	FALSE	1	TCGA-76-4929	0.80215	0.303901	3.64682	S1
9888bf87-d0d1-474b-960d-d76b13352e7c	TCGA-GBM	TRUE	0	TCGA-74-6577	0.794791	0.361396	4.33676	S1
55a063b0-98ad-4700-b3ce-61bfe364fec8	TCGA-GBM	FALSE	1	TCGA-06-2567	0.794791	0.364134	4.36961	S1
ef646014-78a9-43af-b6fa-85fa288cd51b	TCGA-GBM	TRUE	0	TCGA-19-4068	0.787363	0.375086	4.50103	S1
e6e2d4c3-d37c-4de3-ac68-b301800770f0	TCGA-GBM	FALSE	1	TCGA-06-5412	0.787363	0.377823	4.53388	S1
8df94420-c736-4a36-b001-5dbe3dff17f0	TCGA-GBM	FALSE	1	TCGA-76-4926	0.787363	0.377823	4.53388	S1
4644a15f-3115-4f27-86b2-b092419431e1	TCGA-GBM	TRUE	0	TCGA-06-5859	0.772365	0.380561	4.56674	S1
df3c1d61-79c1-43e9-971a-8029497ffeab	TCGA-GBM	FALSE	1	TCGA-02-0003	0.772365	0.394251	4.73101	S1
aa7ad106-eadc-489e-83b2-5698652434ea	TCGA-GBM	TRUE	0	TCGA-28-2509	0.764793	0.396988	4.76386	S1
c129c34a-8d40-4d98-b9ad-a10d3f7b3ee0	TCGA-GBM	TRUE	0	TCGA-06-6698	0.764793	0.396988	4.76386	S1
3dddfc44-7bb1-4974-8a65-a84fd4bac484	TCGA-GBM	TRUE	0	TCGA-06-6700	0.764793	0.396988	4.76386	S1
872abc8a-6c1f-4114-b993-7d0327fb38bd	TCGA-GBM	FALSE	1	TCGA-76-4925	0.764793	0.399726	4.79671	S1
13429a31-a193-4180-a8b2-cceaa21ecbfd	TCGA-GBM	TRUE	0	TCGA-06-6701	0.756989	0.413415	4.96099	S1
74ce7e7f-e214-4b6e-8551-114a153ab7fb	TCGA-GBM	TRUE	0	TCGA-06-5417	0.756989	0.424367	5.0924	S1
d558203d-3f70-42d4-accb-008ace280f48	TCGA-GBM	FALSE	1	TCGA-28-5218	0.756989	0.429843	5.15811	S1
7eb1d526-923d-4b31-b8be-27d83b3dd025	TCGA-GBM	FALSE	1	TCGA-06-6388	0.749021	0.435318	5.22382	S1
350232cb-b9ba-465b-be9a-81afbc6a92e9	TCGA-GBM	TRUE	0	TCGA-28-2514	0.741053	0.438056	5.25667	S1
3ed101b5-0007-4957-a25d-4cf43bde08b6	TCGA-GBM	FALSE	1	TCGA-06-6390	0.741053	0.449008	5.38809	S1
20bad0d5-3135-49a4-a119-fa7a1e56fd1b	TCGA-GBM	TRUE	0	TCGA-26-5134	0.732998	0.457221	5.48665	S1
ea82c1da-eada-4108-80ec-77ce891d82a7	TCGA-GBM	FALSE	1	TCGA-06-0646	0.732998	0.479124	5.74949	S1
4a85a43b-4dbc-4081-b552-df06eef1ad80	TCGA-GBM	FALSE	1	TCGA-06-0166	0.724853	0.487337	5.84805	S1
13b4d676-ee9b-499b-94bb-2365830fb37e	TCGA-GBM	FALSE	1	TCGA-19-5947	0.716709	0.553046	6.63655	S1
98e2f2ec-bdcd-490a-bf45-600e3b6c7491	TCGA-GBM	TRUE	0	TCGA-06-0878	0.708564	0.596851	7.16222	S1
22b5cbba-cc78-4377-a08c-a9413294c3bf	TCGA-GBM	TRUE	0	TCGA-74-6584	0.708564	0.62423	7.49076	S1
a597bfa8-8c4d-4f8e-9d85-8a9fdc2c56ff	TCGA-GBM	FALSE	1	TCGA-27-2524	0.708564	0.632444	7.58932	S1
d9cae674-1100-44a4-8c61-2f15ea1b6214	TCGA-GBM	TRUE	0	TCGA-06-6389	0.700228	0.648871	7.78645	S1
386b629e-fab1-4033-b088-45d6eeb4a13e	TCGA-GBM	FALSE	1	TCGA-06-0745	0.700228	0.654346	7.85216	S1
60e69f41-571e-4a1b-ae75-9d49eed620ca	TCGA-GBM	TRUE	0	TCGA-26-6173	0.691792	0.659822	7.91786	S1
9e2efb07-826f-4efc-8c69-8625cbc708a6	TCGA-GBM	FALSE	1	TCGA-76-6285	0.691792	0.695414	8.34497	S1
3f960d3b-a58c-43d0-a8a4-f3555b399c9d	TCGA-GBM	FALSE	1	TCGA-06-5411	0.691792	0.695414	8.34497	S1
713190ed-c6c1-4695-814b-85ca9b95e6a0	TCGA-GBM	TRUE	0	TCGA-06-5415	0.674711	0.711841	8.54209	S1
8d2e88d9-d8d0-4c42-8aa2-205a788dea58	TCGA-GBM	TRUE	0	TCGA-06-5413	0.674711	0.733744	8.80493	S1
12084e89-dbc2-43b3-a6d0-0e71e53d0eac	TCGA-GBM	TRUE	0	TCGA-41-2573	0.674711	0.744695	8.93634	S1
7a650a2c-bc3f-4e0c-820e-4f492977107b	TCGA-GBM	TRUE	0	TCGA-06-5414	0.674711	0.747433	8.9692	S1
752a6e21-9a91-417f-beba-bfdf331d5cac	TCGA-GBM	FALSE	1	TCGA-76-4931	0.674711	0.76386	9.16632	S1
2c5fa2d4-8e35-42e4-8bca-9fb3371a19c8	TCGA-GBM	TRUE	0	TCGA-26-5132	0.665714	0.783025	9.3963	S1
f2de4316-026c-4c2d-b091-47bc0ec8612a	TCGA-GBM	TRUE	0	TCGA-19-2619	0.665714	0.804928	9.65914	S1
dd76930a-1678-4b70-9864-730534174d41	TCGA-GBM	FALSE	1	TCGA-27-1832	0.665714	0.821355	9.85626	S1
4b43da9d-60ee-4269-b44d-d92c034b844c	TCGA-GBM	FALSE	1	TCGA-06-0141	0.656468	0.856947	10.2834	S1
88fcfd59-294a-4166-b703-e698a72b1a53	TCGA-GBM	FALSE	1	TCGA-06-0165	0.647222	0.887064	10.6448	S1
bc316a17-9d73-4ef3-97e9-c4ac5516b75a	TCGA-GBM	FALSE	1	TCGA-06-0158	0.637976	0.900753	10.809	S1
71bb1ef7-2bda-4478-b5b8-318f2e1bf5ac	TCGA-GBM	FALSE	1	TCGA-32-4719	0.62873	0.903491	10.8419	S1
c9e4f0bf-48fc-4600-9e03-314bc575273f	TCGA-GBM	FALSE	1	TCGA-28-5215	0.619484	0.91718	11.0062	S1
afd3a4dc-a2e5-4545-92b8-a18e72fc9e94	TCGA-GBM	FALSE	1	TCGA-06-0167	0.610238	0.950034	11.4004	S1
af055b98-be6a-4012-ac64-f1b6539b23d0	TCGA-GBM	FALSE	1	TCGA-06-5408	0.600992	0.977413	11.729	S1
cf6689b9-d0fa-4461-a6b7-db477629e258	TCGA-GBM	TRUE	0	TCGA-28-5211	0.591746	0.980151	11.7618	S1
5bbeb8a7-3ac2-4ef1-bd48-6f83bc994a75	TCGA-GBM	FALSE	1	TCGA-06-0139	0.591746	0.991102	11.8932	S1
70c887ce-43e1-4093-9a2f-a9d3dc62da78	TCGA-GBM	FALSE	1	TCGA-14-0740	0.582353	0.996578	11.9589	S1
a8d708ab-6388-4d42-bc6e-05a8a718ecff	TCGA-GBM	FALSE	1	TCGA-41-6646	0.572961	1.03765	12.4517	S1
652a39f0-c539-4303-bedc-f0d7f4669d9f	TCGA-GBM	FALSE	1	TCGA-06-0644	0.563568	1.05133	12.616	S1
7ac80045-7c05-4e8f-8217-a380544a6125	TCGA-GBM	FALSE	1	TCGA-32-1986	0.554175	1.05681	12.6817	S1
8e6b9705-e9d2-4fbc-ac03-35c1a5115eef	TCGA-GBM	FALSE	1	TCGA-28-5220	0.544782	1.06229	12.7474	S1
7cada85b-00b1-41e5-9924-e09eb077ad56	TCGA-GBM	FALSE	1	TCGA-06-0130	0.535389	1.07871	12.9446	S1
f7ba48c8-46cf-40a9-8826-7e1f67d57171	TCGA-GBM	FALSE	1	TCGA-12-0618	0.525997	1.08145	12.9774	S1
eddbca7a-d668-4c5d-9843-340d7f18e30e	TCGA-GBM	FALSE	1	TCGA-06-0238	0.516604	1.10883	13.306	S1
c2f7f72f-13ae-4efc-9cda-69ca037b4498	TCGA-GBM	TRUE	0	TCGA-28-5216	0.507211	1.13621	13.6345	S1
7c95ec5e-a078-481f-b1fc-3a3a001de7ec	TCGA-GBM	FALSE	1	TCGA-06-0237	0.507211	1.13621	13.6345	S1
a6312802-12ad-4545-8109-178a7ebd618f	TCGA-GBM	FALSE	1	TCGA-26-1439	0.497641	1.15537	13.8645	S1
bc7a0c8f-c1c1-447c-8019-389e52525081	TCGA-GBM	FALSE	1	TCGA-27-1837	0.488071	1.16906	14.0287	S1
81622677-9742-40ea-ad60-5f9b2a624ea7	TCGA-GBM	FALSE	1	TCGA-19-5958	0.478501	1.1718	14.0616	S1
2f61ea6b-a3f2-477f-ab98-47ed07b3b2cd	TCGA-GBM	FALSE	1	TCGA-12-3653	0.468931	1.21013	14.5216	S1
edcfac32-adb4-4fe7-86a0-309d3c6430e5	TCGA-GBM	FALSE	1	TCGA-12-0616	0.459361	1.22656	14.7187	S1
a28b256e-e085-467d-bdba-5c39718012d7	TCGA-GBM	TRUE	0	TCGA-26-5133	0.449791	1.23751	14.8501	S1
28da11ec-f46a-4abc-b4c8-bbb784419c71	TCGA-GBM	FALSE	1	TCGA-28-5204	0.449791	1.24298	14.9158	S1
93ed7a2b-b0cb-4a84-871f-5c34a0b6a640	TCGA-GBM	FALSE	1	TCGA-19-5960	0.440013	1.24572	14.9487	S1
a0339182-2fd6-459d-9703-422474222e76	TCGA-GBM	FALSE	1	TCGA-06-1806	0.430235	1.27584	15.3101	S1
e1481049-c04e-48fe-8110-ac1d0ee86e75	TCGA-GBM	FALSE	1	TCGA-06-0189	0.420457	1.28405	15.4086	S1
be3a7ef3-34ed-40e1-9d9c-187940596b26	TCGA-GBM	FALSE	1	TCGA-27-2528	0.410679	1.31417	15.77	S1
30011f30-2926-47f2-a8f3-4f1b58ffa227	TCGA-GBM	FALSE	1	TCGA-32-2615	0.400901	1.32786	15.9343	S1
1b6c184a-5868-4a51-8a82-aa16a7e65126	TCGA-GBM	FALSE	1	TCGA-06-0881	0.391122	1.37988	16.5585	S1
8c3b2851-fced-473c-9c11-731eb66d8f3e	TCGA-GBM	FALSE	1	TCGA-76-6191	0.381344	1.39083	16.6899	S1
c472482e-225d-4ab0-8ba5-b659e7ff3e89	TCGA-GBM	FALSE	1	TCGA-76-6282	0.371566	1.42094	17.0513	S1
9d1d9ae5-4640-4060-a207-c9c5b0e905e1	TCGA-GBM	FALSE	1	TCGA-76-4927	0.361788	1.46475	17.577	S1
d6a48eb1-7c20-4ae3-ae35-b6b641238ef1	TCGA-GBM	FALSE	1	TCGA-06-2561	0.35201	1.47023	17.6427	S1
05944575-8473-4ed0-9de8-8091018001c2	TCGA-GBM	TRUE	0	TCGA-81-5911	0.342232	1.4757	17.7084	S1
314d9188-c8fd-43fc-905d-b6889de542c8	TCGA-GBM	FALSE	1	TCGA-08-0386	0.342232	1.50034	18.0041	S1
6ff96a7e-1b96-4530-b8a8-7f2e9e541955	TCGA-GBM	FALSE	1	TCGA-27-2519	0.332167	1.50582	18.0698	S1
ef36cbd1-5d7d-4756-a628-b5339d41e228	TCGA-GBM	FALSE	1	TCGA-19-5952	0.322101	1.57426	18.8912	S1
34f216fb-09dc-48af-9e09-7d12cc07c1f7	TCGA-GBM	FALSE	1	TCGA-26-5136	0.312035	1.57974	18.9569	S1
224235c1-5b6e-48d5-a5d1-777dfede0f1e	TCGA-GBM	FALSE	1	TCGA-06-0168	0.30197	1.63723	19.6468	S1
5438322c-9db0-4974-ba01-801020559f97	TCGA-GBM	FALSE	1	TCGA-32-4209	0.291904	1.69199	20.3039	S1
a0700d6d-df7b-4327-8738-97b8ad08fd4c	TCGA-GBM	FALSE	1	TCGA-06-0240	0.281838	1.70021	20.4025	S1
2188c194-dfe4-4471-9b8b-050db1a1062c	TCGA-GBM	FALSE	1	TCGA-06-0882	0.271773	1.73032	20.7639	S1
567a8bf1-3793-46bc-9943-16302df056ce	TCGA-GBM	TRUE	0	TCGA-28-5219	0.261707	1.88912	22.6694	S1
1030a6b9-0df8-4d60-b69f-2a36e630a6ad	TCGA-GBM	TRUE	0	TCGA-32-2634	0.261707	1.89733	22.768	S1
12824b2b-9c0a-4dcf-8941-34593a4e93da	TCGA-GBM	FALSE	1	TCGA-14-0786	0.261707	1.91923	23.0308	S1
cb4f4617-8260-475d-a650-2f049474b001	TCGA-GBM	FALSE	1	TCGA-28-5214	0.250802	1.95209	23.4251	S1
522808a2-f19d-4fab-b67e-0c31ec54b757	TCGA-GBM	FALSE	1	TCGA-06-0650	0.239898	1.96304	23.5565	S1
19dd2c8f-05ca-44e8-8c19-bac0327f2ea9	TCGA-GBM	FALSE	1	TCGA-76-6661	0.228994	1.99042	23.885	S1
a8033f85-ac9b-41f3-b775-a1aee3f21b8f	TCGA-GBM	FALSE	1	TCGA-06-0216	0.218089	2.01232	24.1478	S1
d3d27286-73e1-4cdd-914a-34c210fd6398	TCGA-GBM	FALSE	1	TCGA-27-2518	0.207185	2.0616	24.7392	S1
1b25795e-69ad-47fd-bb2f-94ff0910fae1	TCGA-GBM	FALSE	1	TCGA-32-2638	0.19628	2.09719	25.1663	S1
9ad6c241-ccc5-4532-a6ac-098271b13b5f	TCGA-GBM	FALSE	1	TCGA-06-0132	0.185376	2.11088	25.3306	S1
ed879063-e603-4151-bf5e-22a4ee210281	TCGA-GBM	TRUE	0	TCGA-87-5896	0.174471	2.19028	26.2834	S1
65a48904-9532-4dfb-8e84-4deef1881197	TCGA-GBM	FALSE	1	TCGA-12-0688	0.174471	2.2204	26.6448	S1
4d18f820-6396-46ae-b5d6-4ba446279be8	TCGA-GBM	FALSE	1	TCGA-27-1836	0.16284	2.5024	30.0287	S1
7338e476-10ff-444a-a16f-429d28355f65	TCGA-GBM	FALSE	1	TCGA-28-5213	0.151208	2.6037	31.2444	S1
c29d73c0-c885-4105-bf74-38e9178e71c9	TCGA-GBM	TRUE	0	TCGA-26-1442	0.139577	2.60917	31.3101	S1
b37d944c-c65c-46d6-bb8b-3eb37cb85b68	TCGA-GBM	TRUE	0	TCGA-06-2570	0.139577	2.62286	31.4743	S1
bde84ea9-55c9-4d6d-be86-58fd9222c1d6	TCGA-GBM	FALSE	1	TCGA-06-0129	0.139577	2.80356	33.6427	S1
92f323c8-dae4-4fdc-a108-148ddc238d1a	TCGA-GBM	FALSE	1	TCGA-76-6662	0.125619	2.86927	34.4312	S1
97b4eeec-7230-446b-b376-6742fae6f6ab	TCGA-GBM	TRUE	0	TCGA-76-6664	0.111662	3.01437	36.1725	S1
0fe6684a-5ab2-4999-b69d-d99aa5679c97	TCGA-GBM	TRUE	0	TCGA-14-1456	0.111662	3.41136	40.9363	S1
c57d6674-08d1-4eda-9ec1-ae439923d7cf	TCGA-GBM	FALSE	1	TCGA-06-0151	0.111662	3.87953	46.5544	S1
6d4ab866-ca0b-4455-898e-df8a6ac3e924	TCGA-GBM	FALSE	1	TCGA-06-0241	0.0930514	4.05476	48.6571	S1
4c42dc4e-66b7-40bf-9fbe-b92543248198	TCGA-GBM	FALSE	1	TCGA-15-1444	0.0744411	4.20808	50.4969	S1
1f48f010-98fe-4b5a-b96a-14fb25eff23f	TCGA-GBM	FALSE	1	TCGA-06-0184	0.0558308	5.82067	69.848	S1
53abce1d-7e33-4ebd-832f-f3789f67377f	TCGA-GBM	FALSE	1	TCGA-06-0178	0.0372205	7.34018	88.0821	S1
d27a7f17-fdc9-4325-b98b-ad6839cc88f5	TCGA-GBM	FALSE	1	TCGA-06-6693	0.0186103	10.0397	120.476	S1
4294ae28-445b-4f4f-823a-dac4cecfaaf0	TCGA-GBM	TRUE	0	TCGA-32-1977	1	0.00821355	0.0985626	S2
66afd908-0c76-469e-abc3-89563de338c6	TCGA-GBM	FALSE	1	TCGA-41-4097	1	0.0164271	0.197125	S2
872511fb-98cd-4fba-82f6-4c3689c75ae2	TCGA-GBM	FALSE	1	TCGA-14-3476	0.992701	0.0328542	0.394251	S2
dcc5e92a-8dd4-4909-8f37-98bed374d722	TCGA-GBM	FALSE	1	TCGA-41-3392	0.985401	0.0821355	0.985626	S2
b98184b9-6190-4e95-a1cf-8cffb44b9963	TCGA-GBM	TRUE	0	TCGA-28-1753	0.978102	0.1013	1.21561	S2
cb58b5fe-ee0d-46f1-8502-1c8bcf729f3b	TCGA-GBM	FALSE	1	TCGA-14-0813	0.978102	0.112252	1.34702	S2
7a4c0a14-ac97-4c2b-a9cc-68cb561b2494	TCGA-GBM	FALSE	1	TCGA-06-6391	0.970748	0.123203	1.47844	S2
9848f14b-8eab-4ac9-89b0-99a5ebf14696	TCGA-GBM	TRUE	0	TCGA-06-6699	0.963394	0.128679	1.54415	S2
ad7a6a27-c517-49ef-a9f9-518dccda23b4	TCGA-GBM	FALSE	1	TCGA-19-5955	0.963394	0.147844	1.77413	S2
10efeb3c-ef55-4227-91b9-8c2bb4ff43d5	TCGA-GBM	FALSE	1	TCGA-12-5301	0.955983	0.169747	2.03696	S2
66f3c936-272e-4a1e-8567-f609af411329	TCGA-GBM	FALSE	1	TCGA-06-0649	0.948572	0.175222	2.10267	S2
4b606edf-07fc-4665-a7cd-a794004e5aca	TCGA-GBM	TRUE	0	TCGA-26-6174	0.941162	0.194387	2.33265	S2
3258cb3b-f63b-463c-b2e4-d638149157c5	TCGA-GBM	FALSE	1	TCGA-06-0145	0.941162	0.194387	2.33265	S2
da5f6940-e8ee-4fd1-a8da-4cd68e02e59c	TCGA-GBM	FALSE	1	TCGA-02-0055	0.933692	0.208077	2.49692	S2
2cb9975f-2d1e-4c74-867f-8b151c22b246	TCGA-GBM	FALSE	1	TCGA-06-0119	0.926223	0.224504	2.69405	S2
44ef426e-b67d-4b49-80a3-86681b9abf1a	TCGA-GBM	FALSE	1	TCGA-06-0747	0.926223	0.224504	2.69405	S2
dfa3ef71-7006-4c6d-81c4-e0c0c7b75c26	TCGA-GBM	FALSE	1	TCGA-76-4928	0.911284	0.257358	3.0883	S2
68749001-c4c2-415d-830c-07e39c3a504a	TCGA-GBM	FALSE	1	TCGA-76-6192	0.903814	0.273785	3.28542	S2
38acdfc8-8abc-4d89-a68b-58c493650b48	TCGA-GBM	TRUE	0	TCGA-14-4157	0.896344	0.284736	3.41684	S2
24164e89-16ae-48c1-a464-9be94141deef	TCGA-GBM	FALSE	1	TCGA-12-0692	0.896344	0.303901	3.64682	S2
e710230d-16c7-4789-8ef0-dbdf56bb36d7	TCGA-GBM	FALSE	1	TCGA-32-4210	0.888812	0.309377	3.71253	S2
47fd9c51-298c-41ad-9996-135c8a03d691	TCGA-GBM	FALSE	1	TCGA-76-6660	0.88128	0.312115	3.74538	S2
f4fe7c02-be19-4929-8638-960e5776494c	TCGA-GBM	FALSE	1	TCGA-06-5856	0.88128	0.312115	3.74538	S2
543c0a7d-ccd7-4b8d-98fb-eabec806231d	TCGA-GBM	FALSE	1	TCGA-16-0846	0.866215	0.325804	3.90965	S2
f6b2f52b-284d-4bde-9a3d-a0f458d07f08	TCGA-GBM	FALSE	1	TCGA-19-2625	0.858683	0.339493	4.07392	S2
8a83ea25-d02e-4af8-9167-b29d3ef393cc	TCGA-GBM	FALSE	1	TCGA-16-0861	0.851151	0.358658	4.3039	S2
6fac5bce-2bc0-4234-9e3e-11891c2fe00e	TCGA-GBM	FALSE	1	TCGA-41-3393	0.843618	0.36961	4.43532	S2
68720179-d07f-44d8-8771-edcee5fecfea	TCGA-GBM	FALSE	1	TCGA-06-0173	0.836086	0.372348	4.46817	S2
c34760a2-f70e-48c4-a7c2-eb359f8aeb71	TCGA-GBM	FALSE	1	TCGA-32-1982	0.828554	0.388775	4.6653	S2
aa703529-7153-4f74-8577-2601876e3374	TCGA-GBM	FALSE	1	TCGA-19-5953	0.821021	0.394251	4.73101	S2
770aa1ee-aed9-4219-900e-63523cdf312f	TCGA-GBM	FALSE	1	TCGA-76-6656	0.813489	0.402464	4.82957	S2
352768f9-3ce1-419c-beef-6515c78f5d7a	TCGA-GBM	FALSE	1	TCGA-19-2620	0.805957	0.405202	4.86242	S2
ca893d12-3d6c-4e6f-b0e7-7f4eb8bb724b	TCGA-GBM	FALSE	1	TCGA-06-2559	0.798425	0.410678	4.92813	S2
3763b815-308f-4b64-a3a7-56822079765f	TCGA-GBM	FALSE	1	TCGA-76-6657	0.790892	0.418891	5.02669	S2
6e72d2e2-96fe-4fbb-9fe6-39ec28753eb6	TCGA-GBM	FALSE	1	TCGA-27-1830	0.78336	0.421629	5.05955	S2
aeeaf19a-3b0d-4c79-a029-44642581f4d8	TCGA-GBM	FALSE	1	TCGA-19-1790	0.78336	0.421629	5.05955	S2
5a86d9f1-d38d-4b78-9a23-c7855a20ca2d	TCGA-GBM	FALSE	1	TCGA-14-0817	0.768295	0.449008	5.38809	S2
e5c9b14e-3bc7-4892-bd51-4cd1599819ec	TCGA-GBM	FALSE	1	TCGA-76-6283	0.760763	0.451745	5.42094	S2
82ecf2ce-0782-4238-be0a-668a2b22c57c	TCGA-GBM	FALSE	1	TCGA-28-6450	0.760763	0.451745	5.42094	S2
878584ad-e6b6-493a-9f7f-3e284f5d9f68	TCGA-GBM	FALSE	1	TCGA-06-0645	0.745698	0.479124	5.74949	S2
8ff9f921-f9e9-41c1-a5d4-891fd4cfe979	TCGA-GBM	TRUE	0	TCGA-06-2564	0.738166	0.495551	5.94661	S2
ada9c707-d49c-43d5-bee6-3e00732755ea	TCGA-GBM	FALSE	1	TCGA-06-0122	0.738166	0.511978	6.14374	S2
d1547b99-3c96-4c62-8261-5111bcf860a9	TCGA-GBM	TRUE	0	TCGA-06-5858	0.738166	0.511978	6.14374	S2
32afdc6c-e899-4795-9e90-c9a192bbc4c1	TCGA-GBM	FALSE	1	TCGA-06-0877	0.730477	0.558522	6.70226	S2
d88bbd87-e876-4a44-96f5-c28ceac661b8	TCGA-GBM	FALSE	1	TCGA-06-0126	0.722788	0.577687	6.93224	S2
ab327397-a510-4b39-a12e-185c726650ff	TCGA-GBM	FALSE	1	TCGA-19-2631	0.715098	0.583162	6.99795	S2
47a4161c-9c61-48f5-b9bc-a6d1acad4e5a	TCGA-GBM	TRUE	0	TCGA-14-1829	0.707409	0.596851	7.16222	S2
30256f61-7be9-4d47-8afd-afafa7a079c0	TCGA-GBM	TRUE	0	TCGA-28-2513	0.707409	0.607803	7.29363	S2
863d58e7-91c2-4602-98ed-c6c6e0859566	TCGA-GBM	FALSE	1	TCGA-06-6694	0.707409	0.613279	7.35934	S2
67e2af1c-3478-4652-8759-b9d5c5b6a3e0	TCGA-GBM	FALSE	1	TCGA-06-0195	0.699549	0.616016	7.3922	S2
c01ae0ee-fa58-45d2-ac33-d7f64d053bbb	TCGA-GBM	TRUE	0	TCGA-19-2623	0.691689	0.626968	7.52361	S2
e0e1b5b3-6e3c-4b79-aa2a-32b320c3e45a	TCGA-GBM	FALSE	1	TCGA-14-1825	0.691689	0.635181	7.62218	S2
a795a841-9fd6-4eac-b871-a8c70248700f	TCGA-GBM	FALSE	1	TCGA-06-0209	0.691689	0.635181	7.62218	S2
61e00782-b709-43b1-a164-ee7f89c867e4	TCGA-GBM	FALSE	1	TCGA-19-5951	0.675788	0.668036	8.01643	S2
0628cb4a-c480-4b2f-bd2e-bb33e6994302	TCGA-GBM	TRUE	0	TCGA-06-6695	0.667838	0.692676	8.31211	S2
50603cc6-42e6-412f-ab07-4805f728e6b6	TCGA-GBM	FALSE	1	TCGA-32-2632	0.667838	0.736482	8.83778	S2
69d56f2d-6924-409b-9d1e-c8d69b400270	TCGA-GBM	FALSE	1	TCGA-26-5135	0.659791	0.73922	8.87064	S2
2c922593-d94d-4e8f-b68b-b4b8cfcbf3e4	TCGA-GBM	FALSE	1	TCGA-41-2575	0.651745	0.793977	9.52772	S2
ef6f6553-2575-457e-bc07-401215e54759	TCGA-GBM	FALSE	1	TCGA-06-0648	0.643699	0.81588	9.79055	S2
fa1f1cfc-9da0-488b-93fe-60aaff99c171	TCGA-GBM	FALSE	1	TCGA-06-0155	0.635653	0.870637	10.4476	S2
eae44c1c-1628-4b58-8b90-d3372e3577d5	TCGA-GBM	FALSE	1	TCGA-12-0821	0.627606	0.884326	10.6119	S2
5ef9486a-aeff-421d-b620-03ef119d85a5	TCGA-GBM	FALSE	1	TCGA-12-3650	0.61956	0.911704	10.9405	S2
7cbabf1d-ec38-4048-ae1c-7d0f3001691b	TCGA-GBM	FALSE	1	TCGA-14-0789	0.611514	0.936345	11.2361	S2
d9fcf27f-48e3-43fd-a8cf-3db246cf4221	TCGA-GBM	FALSE	1	TCGA-28-5207	0.603468	0.939083	11.269	S2
6ccc0eda-96f8-475c-9d8c-016b26fdd81d	TCGA-GBM	FALSE	1	TCGA-76-6280	0.595421	0.947296	11.3676	S2
6fc6b9ca-84d8-4647-bbc8-c5ab472b1c02	TCGA-GBM	FALSE	1	TCGA-27-1838	0.587375	0.958248	11.499	S2
43d98306-8b1f-4840-a1a0-146ba0c36400	TCGA-GBM	FALSE	1	TCGA-41-3915	0.579329	0.985626	11.8275	S2
18e04edc-04a3-4d1c-b536-3797e1924f48	TCGA-GBM	FALSE	1	TCGA-19-5954	0.571283	1.00753	12.0903	S2
ace727ec-036b-4ddc-9af8-eecf70ec6b46	TCGA-GBM	FALSE	1	TCGA-32-2491	0.563237	1.01848	12.2218	S2
cf286533-5c8a-40f3-9c69-f46264c7893b	TCGA-GBM	FALSE	1	TCGA-06-2558	0.55519	1.04038	12.4846	S2
e3251837-f6f3-4dad-856f-108e20d03dad	TCGA-GBM	FALSE	1	TCGA-06-2562	0.547144	1.04586	12.5503	S2
516194e7-2143-4049-be54-141f515bcee5	TCGA-GBM	FALSE	1	TCGA-32-4211	0.539098	1.0486	12.5832	S2
b28b3575-8097-4a97-b32a-5f0eeff64863	TCGA-GBM	TRUE	0	TCGA-06-6697	0.531052	1.0705	12.846	S2
e948d951-9299-4dec-9772-60b4ac3569cb	TCGA-GBM	FALSE	1	TCGA-02-2470	0.531052	1.07598	12.9117	S2
1e80ccf6-ef81-4662-bf5e-392f092c1e67	TCGA-GBM	FALSE	1	TCGA-41-2572	0.522882	1.11157	13.3388	S2
9348e446-0e43-4210-b07e-c534980cbf62	TCGA-GBM	FALSE	1	TCGA-06-1804	0.514712	1.13347	13.6016	S2
f19850cb-50c4-4f3a-ba80-b1464958ffa8	TCGA-GBM	FALSE	1	TCGA-15-0742	0.506542	1.14716	13.7659	S2
7fe37feb-e205-4524-8c98-1f9ac5fe0700	TCGA-GBM	FALSE	1	TCGA-14-0790	0.506542	1.14716	13.7659	S2
24ae6f30-eec8-49a7-abde-246b3873679e	TCGA-GBM	FALSE	1	TCGA-06-0154	0.490201	1.16085	13.9302	S2
c931f3bd-74c5-4ebd-bc0f-c7c6becd25ab	TCGA-GBM	FALSE	1	TCGA-06-0686	0.482031	1.18275	14.193	S2
4dee170b-175c-4e08-83f4-af1317b07209	TCGA-GBM	TRUE	0	TCGA-74-6578	0.473861	1.1937	14.3244	S2
a61e88cd-5121-4e6e-9319-2978071547c3	TCGA-GBM	FALSE	1	TCGA-27-2527	0.473861	1.19918	14.3901	S2
153c2442-ea61-4b5e-8c5c-c71d287c6055	TCGA-GBM	TRUE	0	TCGA-28-5209	0.465548	1.21013	14.5216	S2
3caf009f-d9e0-4c57-b1d9-8eb59fc833bd	TCGA-GBM	FALSE	1	TCGA-02-0047	0.465548	1.22656	14.7187	S2
c970240f-03e2-4395-85be-5eb81a69b710	TCGA-GBM	FALSE	1	TCGA-12-5295	0.457084	1.24298	14.9158	S2
9853c6bb-a42c-4698-abe5-f3c897ebc8f6	TCGA-GBM	FALSE	1	TCGA-06-0214	0.448619	1.2512	15.0144	S2
e7d728e5-1a9f-4f27-9604-272e1235e08a	TCGA-GBM	FALSE	1	TCGA-32-2495	0.448619	1.2512	15.0144	S2
c184c3ca-7ad3-4202-b108-cb9fd5f5d947	TCGA-GBM	FALSE	1	TCGA-41-5651	0.43169	1.25941	15.1129	S2
93737759-b088-4d64-adfe-c2d5ec715341	TCGA-GBM	FALSE	1	TCGA-12-3649	0.423225	1.26762	15.2115	S2
a2ac9937-f351-4d78-9261-264bf6c21e0c	TCGA-GBM	TRUE	0	TCGA-02-2483	0.414761	1.27584	15.3101	S2
141a1ef1-9be6-46d1-b445-305b222727d2	TCGA-GBM	FALSE	1	TCGA-12-0615	0.414761	1.27858	15.3429	S2
6c5154d2-af36-492f-b520-d925528824e4	TCGA-GBM	FALSE	1	TCGA-32-1970	0.40612	1.28131	15.3758	S2
521ea765-1bd1-423d-a75d-091243df37a9	TCGA-GBM	TRUE	0	TCGA-02-2485	0.397479	1.28679	15.4415	S2
737b35e1-d668-4fce-9b6e-76946c7952b6	TCGA-GBM	FALSE	1	TCGA-27-2523	0.397479	1.33881	16.0657	S2
f45f4a30-6b4c-4f15-9140-959d6a25a45f	TCGA-GBM	FALSE	1	TCGA-27-1831	0.388646	1.38261	16.5914	S2
c7b4fd72-b45d-4524-8424-983120abfec0	TCGA-GBM	FALSE	1	TCGA-06-2565	0.379814	1.38535	16.6242	S2
4776b959-d5f5-41ad-ab39-dba6031f6884	TCGA-GBM	FALSE	1	TCGA-27-2521	0.370981	1.3963	16.7556	S2
42e92d73-29eb-4508-a653-9b77f36021c0	TCGA-GBM	FALSE	1	TCGA-19-5959	0.362148	1.39904	16.7885	S2
73655446-bbf3-4cc9-a032-2c95051bc3e7	TCGA-GBM	FALSE	1	TCGA-32-1991	0.353315	1.40999	16.9199	S2
ec56b685-022b-44b4-8051-d8bbbcc17ee0	TCGA-GBM	FALSE	1	TCGA-19-5950	0.344482	1.4319	17.1828	S2
b1c4579c-72fa-4974-830c-b6a81ace45f4	TCGA-GBM	FALSE	1	TCGA-14-2554	0.335649	1.45654	17.4784	S2
a515cf2d-e918-4958-9bf6-e611b425a97e	TCGA-GBM	FALSE	1	TCGA-14-1823	0.326816	1.48665	17.8398	S2
46bfebf4-0ef6-4348-81dc-d7d3cb52c08f	TCGA-GBM	FALSE	1	TCGA-28-5208	0.317983	1.48939	17.8727	S2
933b9daf-a5bf-46cf-92b6-5ddd8279919c	TCGA-GBM	FALSE	1	TCGA-76-6663	0.309151	1.55236	18.6283	S2
e876dd29-68b0-4bf1-83d1-488c40068a35	TCGA-GBM	FALSE	1	TCGA-32-5222	0.300318	1.60164	19.2197	S2
1974470e-ec23-4dfc-8907-2e4052c2a0fc	TCGA-GBM	FALSE	1	TCGA-32-1979	0.291485	1.62355	19.4825	S2
22e0c3ea-9f6d-4d73-9282-17ee4553f436	TCGA-GBM	TRUE	0	TCGA-32-4213	0.282652	1.65366	19.8439	S2
79a68b32-29a3-47bf-9b2b-643ec7323d73	TCGA-GBM	FALSE	1	TCGA-02-2486	0.282652	1.69199	20.3039	S2
c2651206-36c5-4f3c-a0d6-3ffc07b27a93	TCGA-GBM	FALSE	1	TCGA-06-0124	0.273534	1.69747	20.3696	S2
c50998f6-369c-48fe-a8e7-a4c5a4cef0e6	TCGA-GBM	FALSE	1	TCGA-32-2494	0.264416	1.73032	20.7639	S2
66a03e91-77c7-4aef-a825-6deef805640c	TCGA-GBM	TRUE	0	TCGA-74-6575	0.255299	1.74127	20.8953	S2
0a211ae1-a48c-4989-9379-04d59500d94d	TCGA-GBM	FALSE	1	TCGA-76-6286	0.255299	1.74675	20.961	S2
581e04f9-4d0b-4ed2-97f5-2f97ace24928	TCGA-GBM	TRUE	0	TCGA-32-4208	0.245843	1.76044	21.1253	S2
987cb702-057b-4198-8ef3-9cf6a9c51989	TCGA-GBM	FALSE	1	TCGA-27-1835	0.245843	1.77413	21.2895	S2
2b82e941-1b16-444e-af41-24dbc0a7e8b5	TCGA-GBM	FALSE	1	TCGA-12-1597	0.236009	1.84805	22.1766	S2
31e6e6c8-9197-4927-bfe4-8f6836f963da	TCGA-GBM	FALSE	1	TCGA-06-0128	0.226176	1.89185	22.7023	S2
f40e45c8-2042-4844-99b5-b629f20afd58	TCGA-GBM	FALSE	1	TCGA-27-1833	0.216342	2.0178	24.2136	S2
e17a6048-7a72-42c0-ad3f-97cbff02bc9f	TCGA-GBM	FALSE	1	TCGA-19-2629	0.216342	2.0178	24.2136	S2
5252c0b7-be05-4c0c-a8ac-afe9ad459489	TCGA-GBM	FALSE	1	TCGA-19-1390	0.196674	2.11362	25.3634	S2
e2e83064-7d1c-4dd5-993f-cc7a5ee228ed	TCGA-GBM	FALSE	1	TCGA-06-0743	0.186841	2.19849	26.3819	S2
d0de6676-6ba1-4d79-a9b0-ec3f1e8a8775	TCGA-GBM	FALSE	1	TCGA-06-0137	0.177007	2.22313	26.6776	S2
cb9f842c-9bf5-48c3-8d3e-b344b1b6c190	TCGA-GBM	FALSE	1	TCGA-06-0939	0.167173	2.22861	26.7433	S2
72f88d18-03be-4b51-9f4a-1151521b7292	TCGA-GBM	FALSE	1	TCGA-14-0871	0.15734	2.40931	28.9117	S2
cd73f38a-f6ff-4e7b-bd43-ec7b82dbe7df	TCGA-GBM	FALSE	1	TCGA-16-1045	0.147506	2.41752	29.0103	S2
ba383ea6-c885-49f0-bddc-e00be0230a6b	TCGA-GBM	TRUE	0	TCGA-06-2563	0.137672	2.55168	30.6201	S2
0389b35b-651b-4776-b12a-d315a100f47c	TCGA-GBM	FALSE	1	TCGA-12-0619	0.137672	2.9076	34.8912	S2
159e0318-6173-440f-be07-8d956086e99d	TCGA-GBM	FALSE	1	TCGA-12-3652	0.137672	2.9076	34.8912	S2
8820ca5f-4f6b-4389-ba86-9015d0bcec1d	TCGA-GBM	FALSE	1	TCGA-76-4935	0.116492	3.06913	36.8296	S2
f08280d6-2c80-4dd7-93d3-a0c55f7da5b3	TCGA-GBM	FALSE	1	TCGA-06-0192	0.105902	3.24435	38.9322	S2
f9ce2045-2821-4843-b5e9-cf7cc7e783d4	TCGA-GBM	FALSE	1	TCGA-06-0879	0.0953114	3.36482	40.3778	S2
7340f325-579f-4b90-96aa-3a7b362129ca	TCGA-GBM	FALSE	1	TCGA-27-1834	0.0847213	3.37577	40.5092	S2
98e0344d-71c6-477c-a990-0bd0277606af	TCGA-GBM	TRUE	0	TCGA-06-0875	0.0741311	3.61944	43.4333	S2
6573378a-ad14-4654-8810-9f3bd3597bc2	TCGA-GBM	FALSE	1	TCGA-06-0188	0.0741311	3.71253	44.5503	S2
c5e08764-822b-4214-9ce6-f3ec2756190e	TCGA-GBM	TRUE	0	TCGA-06-0876	0.0617759	3.84668	46.1602	S2
5613f5f6-086d-470b-8f77-6dcb7f8625b7	TCGA-GBM	FALSE	1	TCGA-06-0744	0.0617759	3.90418	46.8501	S2
d6de8d1c-e5ff-45cd-b53e-f943d2578713	TCGA-GBM	FALSE	1	TCGA-76-4932	0.046332	3.99179	47.9014	S2
f2ec3b94-cb92-4335-bdf9-02c046130bab	TCGA-GBM	TRUE	0	TCGA-14-1450	0.030888	4.89528	58.7433	S2
8f3acbbd-b2ca-4e66-8fe5-dbb49277f35b	TCGA-GBM	TRUE	0	TCGA-06-0185	0.030888	6.14921	73.7906	S2

## Sheet: Fig 1f,g GLASS GBM
Case barcode	Case project	Tissue source center	IDHcodel subtype	Initial Tumor Histology	Vital Status	Status	Time to first recurrence (mths)	Post-recurrence survival (mths)	Overall Survival (mths)	Whole exome	Whole genome	Tumor Pairs	Case barcode	for align	Equal?	TUMOR TYPE	cumulative_coverage	mutation_count	coverage_adj_mut_freq
GLSS-DF-0012	GLSS	Case Western Reserve University	IDHwt_noncodel	Glioblastoma	deceased	1	4	7	11	Yes	No	1	GLSS-DF-0012	GLSS-DF-0012	TRUE	R1	65668786	13	0.198
GLSS-DF-0010	GLSS	Case Western Reserve University	IDHwt_noncodel	Glioblastoma	deceased	1	2	4	6	Yes	No	1	GLSS-DF-0010	GLSS-DF-0010	TRUE	R1	74744994	20	0.2676		excluded "0" survival post recurrence
GLSS-SM-R095	GLSS	Samsung Medical Center	IDHwt_noncodel	Glioblastoma	deceased	1	14	6	20	Yes	No	1	GLSS-SM-R095	GLSS-SM-R095	TRUE	R1	71914659	21	0.292
GLSS-DF-0003	GLSS	Case Western Reserve University	IDHwt_noncodel	Glioblastoma	deceased	1	8	1	9	Yes	No	1	GLSS-DF-0003	GLSS-DF-0003	TRUE	R1	70893571	23	0.3244	3.1352	TMB median
GLSS-HF-3118	GLSS	Henry Ford Hospital	IDHwt_noncodel	Glioblastoma	alive	0	6	7	13	Yes	No	1	GLSS-HF-3118	GLSS-HF-3118	TRUE	R1	117519758	42	0.3574	10	Time to recurrencemedian
GLSS-LU-00A1	GLSS	University of Leeds (UK)	IDHwt_noncodel	Glioblastoma	deceased	1	20	40	60	Yes	No	1	GLSS-LU-00A1	GLSS-LU-00A1	TRUE	R1	69444459	27	0.3888
GLSS-SM-R103	GLSS	Samsung Medical Center	IDHwt_noncodel	Glioblastoma	deceased	1	2	17	19	Yes	No	1	GLSS-SM-R103	GLSS-SM-R103	TRUE	R1	90850489	37	0.4073
GLSS-MD-0031	GLSS	MD Anderson Cancer Center	IDHwt_noncodel	Glioblastoma	alive	0	4	2	6	No	Yes	1	GLSS-MD-0031	GLSS-MD-0031	TRUE	R1	2427432518	1170	0.482
GLSS-DF-0002	GLSS	Case Western Reserve University	IDHwt_noncodel	Glioblastoma	deceased	1	6	5	11	Yes	No	1	GLSS-DF-0002	GLSS-DF-0002	TRUE	R1	70147304	35	0.499
GLSS-SM-R065	GLSS	Samsung Medical Center	IDHwt_noncodel	Glioblastoma	deceased	1	14	12	26	Yes	No	1	GLSS-SM-R065	GLSS-SM-R065	TRUE	R1	98739894	59	0.5975
GLSS-CU-R011	GLSS	Columbia University	IDHwt_noncodel	Glioblastoma	deceased	1	12	6	18	Yes	No	1	GLSS-CU-R011	GLSS-CU-R011	TRUE	R1	71773301	43	0.5991
GLSS-MD-0003	GLSS	MD Anderson Cancer Center	IDHwt_noncodel	Glioblastoma	alive	0	50	60	110	No	Yes	2	GLSS-MD-0003	GLSS-MD-0003	TRUE	R1	786437214	584	0.7426
GLSS-SM-R099	GLSS	Samsung Medical Center	IDHwt_noncodel	Glioblastoma	deceased	1	2	20	22	Yes	No	1	GLSS-SM-R099	GLSS-SM-R099	TRUE	R1	88148921	69	0.7828
GLSS-SF-0131	GLSS	University of California San Francisco	IDHwt_noncodel	Glioblastoma	deceased	1	4	10	14	Yes	No	1	GLSS-SF-0131	GLSS-SF-0131	TRUE	R1	148294049	122	0.8227
GLSS-SF-0058	GLSS	University of California San Francisco	IDHwt_noncodel	Glioblastoma	deceased	1	35	24	59	Yes	No	1	GLSS-SF-0058	GLSS-SF-0058	TRUE	R1	125008461	124	0.9919
GLSS-SM-R058	GLSS	Samsung Medical Center	IDHwt_noncodel	Glioblastoma	deceased	1	38	15	53	Yes	No	1	GLSS-SM-R058	GLSS-SM-R058	TRUE	R1	67709270	73	1.0781
GLSS-SM-R100	GLSS	Samsung Medical Center	IDHwt_noncodel	Glioblastoma	deceased	1	5	13	18	Yes	No	1	GLSS-SM-R100	GLSS-SM-R100	TRUE	R1	92196171	102	1.1063
GLSS-SM-R096	GLSS	Samsung Medical Center	IDHwt_noncodel	Glioblastoma	deceased	1	19	11	30	Yes	No	1	GLSS-SM-R096	GLSS-SM-R096	TRUE	R1	80424974	89	1.1066
GLSS-19-0267	GLSS	Case Western Reserve University	IDHwt_noncodel	Glioblastoma	deceased	1	10	4	14	Yes	No	1	GLSS-19-0267	GLSS-19-0267	TRUE	R1	128941092	145	1.1245
GLSS-SM-R063	GLSS	Samsung Medical Center	IDHwt_noncodel	Glioblastoma	deceased	1	30	3	33	Yes	No	1	GLSS-SM-R063	GLSS-SM-R063	TRUE	R1	92205840	105	1.1388
GLSS-MD-0016	GLSS	MD Anderson Cancer Center	IDHwt_noncodel	Glioblastoma	deceased	1	19	8	27	No	Yes	1	GLSS-MD-0016	GLSS-MD-0016	TRUE	R1	1566213366	1805	1.1525
GLSS-SM-R097	GLSS	Samsung Medical Center	IDHwt_noncodel	Glioblastoma	deceased	1	17	7	24	Yes	No	1	GLSS-SM-R097	GLSS-SM-R097	TRUE	R1	89208892	103	1.1546
GLSS-19-0268	GLSS	Case Western Reserve University	IDHwt_noncodel	Glioblastoma	deceased	1	10	2	12	Yes	No	1	GLSS-19-0268	GLSS-19-0268	TRUE	R1	100648553	117	1.1625
GLSS-SM-R067	GLSS	Samsung Medical Center	IDHwt_noncodel	Glioblastoma	deceased	1	1	21	22	Yes	No	1	GLSS-SM-R067	GLSS-SM-R067	TRUE	R1	79730961	97	1.2166
GLSS-DF-0007	GLSS	Case Western Reserve University	IDHwt_noncodel	Glioblastoma	deceased	1	9	17	26	Yes	No	1	GLSS-DF-0007	GLSS-DF-0007	TRUE	R1	66016042	82	1.2421
TCGA-19-1389	TCGA	Case Western Reserve University	IDHwt_noncodel	Glioblastoma	deceased	1	3	2	5	Yes	Yes	1	TCGA-19-1389	TCGA-19-1389	TRUE	R1	82459039	67	1.29897
GLSS-SM-R104	GLSS	Samsung Medical Center	IDHwt_noncodel	Glioblastoma	alive	0	6	28	34	Yes	No	1	GLSS-SM-R104	GLSS-SM-R104	TRUE	R1	99144810	131	1.3213
GLSS-SM-R110	GLSS	Samsung Medical Center	IDHwt_noncodel	Glioblastoma	deceased	1	3	8	11	Yes	No	1	GLSS-SM-R110	GLSS-SM-R110	TRUE	R1	93829570	124	1.3215
GLSS-DF-0004	GLSS	Case Western Reserve University	IDHwt_noncodel	Glioblastoma	deceased	1	3	2	5	Yes	No	1	GLSS-DF-0004	GLSS-DF-0004	TRUE	R1	68762775	99	1.4397
GLSS-HF-2998	GLSS	Henry Ford Hospital	IDHwt_noncodel	Glioblastoma	deceased	1	2	2	4	Yes	No	1	GLSS-HF-2998	GLSS-HF-2998	TRUE	R1	110400355	169	1.5308
GLSS-CU-R019	GLSS	Columbia University	IDHwt_noncodel	Glioblastoma	deceased	1	9	9	18	Yes	No	1	GLSS-CU-R019	GLSS-CU-R019	TRUE	R1	101176873	161	1.5913
GLSS-SM-R062	GLSS	Samsung Medical Center	IDHwt_noncodel	Glioblastoma	deceased	1	27	7	34	Yes	No	1	GLSS-SM-R062	GLSS-SM-R062	TRUE	R1	110134125	178	1.6162
TCGA-06-0171	TCGA	Henry Ford Hospital	IDHwt_noncodel	Glioblastoma	deceased	1	4	9	13	Yes	Yes	1	TCGA-06-0171	TCGA-06-0171	TRUE	R1	107156015	79	1.8725
TCGA-14-0736	TCGA	Emory University	IDHwt_noncodel	Glioblastoma	deceased	1	7	8	15	Yes	No	1	TCGA-14-0736	TCGA-14-0736	TRUE	R1	54293421	107	1.9708
GLSS-HF-2934	GLSS	Henry Ford Hospital	IDHwt_noncodel	Glioblastoma	deceased	1	7	10	17	Yes	No	1	GLSS-HF-2934	GLSS-HF-2934	TRUE	R1	113886713	230	2.0196
GLSS-AT-00P7	GLSS	Medical University of Vienna – CeMM	IDHwt_noncodel	Glioblastoma	deceased	1	10	11	21	Yes	No	1	GLSS-AT-00P7	GLSS-AT-00P7	TRUE	R1	83321940	176	2.1123
TCGA-06-0221	TCGA	Henry Ford Hospital	IDHmut_noncodel	Glioblastoma	deceased	1	9	11	20	Yes	Yes	1	TCGA-06-0221	TCGA-06-0221	TRUE	R1	108428197	156	2.147
GLSS-HF-3050	GLSS	Henry Ford Hospital	IDHwt_noncodel	Glioblastoma	alive	0	16	3	19	Yes	No	1	GLSS-HF-3050	GLSS-HF-3050	TRUE	R1	117902985	260	2.2052
GLSS-SM-R060	GLSS	Samsung Medical Center	IDHwt_noncodel	Glioblastoma	deceased	1	18	21	39	Yes	No	2	GLSS-SM-R060	GLSS-SM-R060	TRUE	R1	66189560	147	2.2209
GLSS-19-0270	GLSS	Case Western Reserve University	IDHwt_noncodel	Glioblastoma	deceased	1	1	4	5	Yes	No	1	GLSS-19-0270	GLSS-19-0270	TRUE	R1	99589183	222	2.2292
TCGA-19-4065	TCGA	Case Western Reserve University	IDHwt_noncodel	Glioblastoma	deceased	1	2	12	14	Yes	No	1	TCGA-19-4065	TCGA-19-4065	TRUE	R1	18246202	16	2.32595
GLSS-SM-R107	GLSS	Samsung Medical Center	IDHwt_noncodel	Glioblastoma	deceased	1	8	13	21	Yes	No	1	GLSS-SM-R107	GLSS-SM-R107	TRUE	R1	91022912	240	2.3457
GLSS-HF-3016	GLSS	Henry Ford Hospital	IDHwt_noncodel	Glioblastoma	deceased	1	11	11	22	Yes	Yes	1	GLSS-HF-3016	GLSS-HF-3016	TRUE	R1	45190758	107	2.3677
GLSS-SM-R106	GLSS	Samsung Medical Center	IDHwt_noncodel	Glioblastoma	deceased	1	7	6	13	Yes	No	1	GLSS-SM-R106	GLSS-SM-R106	TRUE	R1	98453799	235	2.3869
GLSS-HF-3162	GLSS	Henry Ford Hospital	IDHwt_noncodel	Glioblastoma	alive	0	8	9	17	Yes	No	1	GLSS-HF-3162	GLSS-HF-3162	TRUE	R1	108773655	268	2.4638
GLSS-SM-R072	GLSS	Samsung Medical Center	IDHwt_noncodel	Glioblastoma	deceased	1	5	9	14	Yes	No	1	GLSS-SM-R072	GLSS-SM-R072	TRUE	R1	79667146	204	2.5607
GLSS-CU-R001	GLSS	Columbia University	IDHwt_noncodel	Glioblastoma	deceased	1	5	2	7	Yes	No	1	GLSS-CU-R001	GLSS-CU-R001	TRUE	R1	86751245	226	2.6051
TCGA-06-0152	TCGA	Henry Ford Hospital	IDHwt_noncodel	Glioblastoma	deceased	1	6	6	12	Yes	Yes	1	TCGA-06-0152	TCGA-06-0152	TRUE	R1	2823707506	10145	2.61087
GLSS-CU-R018	GLSS	Columbia University	IDHwt_noncodel	Glioblastoma	deceased	1	18	7	25	Yes	No	1	GLSS-CU-R018	GLSS-CU-R018	TRUE	R1	99705596	267	2.6779
GLSS-MD-0018	GLSS	MD Anderson Cancer Center	IDHwt_noncodel	Glioblastoma	alive	0	70	21	91	No	Yes	1	GLSS-MD-0018	GLSS-MD-0018	TRUE	R1	2695496307	7224	2.68
GLSS-SM-R061	GLSS	Samsung Medical Center	IDHwt_noncodel	Glioblastoma	deceased	1	31	4	35	Yes	No	1	GLSS-SM-R061	GLSS-SM-R061	TRUE	R1	71879631	194	2.699
GLSS-19-0266	GLSS	Case Western Reserve University	IDHwt_noncodel	Glioblastoma	deceased	1	18	17	35	Yes	No	2	GLSS-19-0266	GLSS-19-0266	TRUE	R1	118769436	324	2.728
TCGA-06-0211	TCGA	Henry Ford Hospital	IDHwt_noncodel	Glioblastoma	deceased	1	2	10	12	Yes	Yes	2	TCGA-06-0211	TCGA-06-0211	TRUE	R1	2826304082	11598	2.78127
GLSS-CU-R016	GLSS	Columbia University	IDHwt_noncodel	Glioblastoma	deceased	1	16	2	18	Yes	No	1	GLSS-CU-R016	GLSS-CU-R016	TRUE	R1	97747667	272	2.7827
GLSS-CU-R003	GLSS	Columbia University	IDHwt_noncodel	Glioblastoma	deceased	1	9	8	17	Yes	No	1	GLSS-CU-R003	GLSS-CU-R003	TRUE	R1	66681801	186	2.7894
GLSS-HK-0001	GLSS	Chinese University of Hong Kong	IDHwt_noncodel	Glioblastoma	deceased	1	10	15	25	Yes	Yes	1	GLSS-HK-0001	GLSS-HK-0001	TRUE	R1	2810519300	8953	2.8069
GLSS-MD-0014	GLSS	MD Anderson Cancer Center	IDHwt_noncodel	Glioblastoma	alive	0	57	17	74	No	Yes	1	GLSS-MD-0014	GLSS-MD-0014	TRUE	R1	2781763246	7818	2.8104
GLSS-19-0272	GLSS	Case Western Reserve University	IDHwt_noncodel	Glioblastoma	deceased	1	18	4	22	Yes	No	1	GLSS-19-0272	GLSS-19-0272	TRUE	R1	102766851	289	2.8122
TCGA-06-0210	TCGA	Henry Ford Hospital	IDHwt_noncodel	Glioblastoma	deceased	1	2	6	8	Yes	Yes	1	TCGA-06-0210	TCGA-06-0210	TRUE	R1	2810834664	11411	2.88007
GLSS-CU-R013	GLSS	Columbia University	IDHwt_noncodel	Glioblastoma	deceased	1	12	13	25	Yes	No	1	GLSS-CU-R013	GLSS-CU-R013	TRUE	R1	98454378	289	2.9354
GLSS-CU-R005	GLSS	Columbia University	IDHwt_noncodel	Glioblastoma	deceased	1	5	8	13	Yes	No	1	GLSS-CU-R005	GLSS-CU-R005	TRUE	R1	91760206	279	3.0405
GLSS-SM-R069	GLSS	Samsung Medical Center	IDHwt_noncodel	Glioblastoma	deceased	1	2	16	18	Yes	No	1	GLSS-SM-R069	GLSS-SM-R069	TRUE	R2	81128832	250	3.0815
GLSS-MD-LP10	GLSS	MD Anderson Cancer Center	IDHwt_noncodel	Glioblastoma	alive	0	4	6	10	Yes	Yes	1	GLSS-MD-LP10	GLSS-MD-LP10	TRUE	R1	82342722	254	3.0847
GLSS-MD-0021	GLSS	MD Anderson Cancer Center	IDHmut_noncodel	Glioblastoma	alive	0	99	20	119	No	Yes	1	GLSS-MD-0021	GLSS-MD-0021	TRUE	R1	851181026	2647	3.1098
GLSS-19-0269	GLSS	Case Western Reserve University	IDHwt_noncodel	Glioblastoma	deceased	1	10	6	16	Yes	No	1	GLSS-19-0269	GLSS-19-0269	TRUE	R1	98126607	307	3.1286
GLSS-HF-2919	GLSS	Henry Ford Hospital	IDHwt_noncodel	Glioblastoma	deceased	1	12	7	19	Yes	No	1	GLSS-HF-2919	GLSS-HF-2919	TRUE	R1	109110548	342	3.1344
GLSS-HK-0003	GLSS	Chinese University of Hong Kong	IDHwt_noncodel	Glioblastoma	deceased	1	13	12	25	Yes	Yes	1	GLSS-HK-0003	GLSS-HK-0003	TRUE	R1	2797644743	9616	3.136
GLSS-SM-R071	GLSS	Samsung Medical Center	IDHwt_noncodel	Glioblastoma	deceased	1	11	5	16	Yes	No	1	GLSS-SM-R071	GLSS-SM-R071	TRUE	R1	98968398	311	3.1424
GLSS-AT-00P1	GLSS	Medical University of Vienna – CeMM	IDHwt_noncodel	Glioblastoma	deceased	1	28	9	37	Yes	No	1	GLSS-AT-00P1	GLSS-AT-00P1	TRUE	R1	88391343	280	3.1677
GLSS-19-0274	GLSS	Case Western Reserve University	IDHwt_noncodel	Glioblastoma	deceased	1	9	4	13	Yes	No	1	GLSS-19-0274	GLSS-19-0274	TRUE	R1	103264915	339	3.2828
GLSS-CU-R008	GLSS	Columbia University	IDHwt_noncodel	Glioblastoma	deceased	1	10	5	15	Yes	No	1	GLSS-CU-R008	GLSS-CU-R008	TRUE	R1	85351647	288	3.3743
GLSS-SM-R066	GLSS	Samsung Medical Center	IDHwt_noncodel	Glioblastoma	deceased	1	14	9	23	Yes	No	1	GLSS-SM-R066	GLSS-SM-R066	TRUE	R1	101116525	347	3.4317
TCGA-06-0125	TCGA	Henry Ford Hospital	IDHwt_noncodel	Glioblastoma	deceased	1	27	21	48	Yes	Yes	1	TCGA-06-0125	TCGA-06-0125	TRUE	R1	130854238	267	3.44387
GLSS-LU-0B10	GLSS	University of Leeds (UK)	IDHwt_noncodel	Glioblastoma	deceased	1	17	12	29	Yes	No	1	GLSS-LU-0B10	GLSS-LU-0B10	TRUE	R1	63638035	221	3.4728
GLSS-SM-R070	GLSS	Samsung Medical Center	IDHwt_noncodel	Glioblastoma	deceased	1	7	8	15	Yes	No	1	GLSS-SM-R070	GLSS-SM-R070	TRUE	R1	99154389	348	3.5097
GLSS-SM-R109	GLSS	Samsung Medical Center	IDHwt_noncodel	Glioblastoma	deceased	1	12	7	19	Yes	No	1	GLSS-SM-R109	GLSS-SM-R109	TRUE	R1	94558622	332	3.511
GLSS-MD-0023	GLSS	MD Anderson Cancer Center	IDHwt_noncodel	Glioblastoma	alive	0	8	4	12	No	Yes	1	GLSS-MD-0023	GLSS-MD-0023	TRUE	R1	2763041999	9711	3.5146
GLSS-MD-0025	GLSS	MD Anderson Cancer Center	IDHwt_noncodel	Glioblastoma	deceased	1	10	9	19	Yes	Yes	1	GLSS-MD-0025	GLSS-MD-0025	TRUE	R1	2455882899	5903	3.54895
GLSS-AT-00P5	GLSS	Medical University of Vienna – CeMM	IDHwt_noncodel	Glioblastoma	deceased	1	14	9	23	Yes	No	1	GLSS-AT-00P5	GLSS-AT-00P5	TRUE	R1	81441375	290	3.5608
GLSS-CU-R015	GLSS	Columbia University	IDHwt_noncodel	Glioblastoma	deceased	1	15	4	19	Yes	No	1	GLSS-CU-R015	GLSS-CU-R015	TRUE	R1	96503370	344	3.5646
GLSS-LU-00C4	GLSS	University of Leeds (UK)	IDHwt_noncodel	Glioblastoma	deceased	1	23	9	32	Yes	No	1	GLSS-LU-00C4	GLSS-LU-00C4	TRUE	R1	85040438	305	3.5865
GLSS-SM-R068	GLSS	Samsung Medical Center	IDHwt_noncodel	Glioblastoma	deceased	1	16	3	19	Yes	No	1	GLSS-SM-R068	GLSS-SM-R068	TRUE	R1	100258299	365	3.6406
GLSS-MD-0022	GLSS	MD Anderson Cancer Center	IDHwt_noncodel	Glioblastoma	deceased	1	4	6	10	No	Yes	1	GLSS-MD-0022	GLSS-MD-0022	TRUE	R1	2809100178	10541	3.7524
GLSS-CU-R004	GLSS	Columbia University	IDHwt_noncodel	Glioblastoma	deceased	1	6	21	27	Yes	No	1	GLSS-CU-R004	GLSS-CU-R004	TRUE	R1	85793013	322	3.7532
GLSS-CU-R002	GLSS	Columbia University	IDHwt_noncodel	Glioblastoma	deceased	1	10	8	18	Yes	No	1	GLSS-CU-R002	GLSS-CU-R002	TRUE	R1	83937304	317	3.7766
GLSS-AT-GP01	GLSS	Medical University of Vienna – CeMM	IDHwt_noncodel	Glioblastoma	deceased	1	4	9	13	Yes	No	1	GLSS-AT-GP01	GLSS-AT-GP01	TRUE	R1	83836898	311	3.82567
TCGA-06-0190	TCGA	Henry Ford Hospital	IDHwt_noncodel	Glioblastoma	deceased	1	7	4	11	Yes	Yes	1	TCGA-06-0190	TCGA-06-0190	TRUE	R1	2829091344	17153	3.83887
GLSS-MD-0004	GLSS	MD Anderson Cancer Center	IDHwt_noncodel	Glioblastoma	deceased	1	4	58	62	No	Yes	1	GLSS-MD-0004	GLSS-MD-0004	TRUE	R1	2598199952	10048	3.8673
GLSS-19-0271	GLSS	Case Western Reserve University	IDHwt_noncodel	Glioblastoma	deceased	1	12	2	14	Yes	No	1	GLSS-19-0271	GLSS-19-0271	TRUE	R1	100100464	389	3.8861
GLSS-SM-R108	GLSS	Samsung Medical Center	IDHwt_noncodel	Glioblastoma	deceased	1	5	6	11	Yes	No	1	GLSS-SM-R108	GLSS-SM-R108	TRUE	R1	78045347	308	3.9464
TCGA-14-1034	TCGA	Emory University	IDHwt_noncodel	Glioblastoma	deceased	1	15	1	16	Yes	Yes	1	TCGA-14-1034	TCGA-14-1034	TRUE	R1	2810692257	13385	4.11075
GLSS-CU-R012	GLSS	Columbia University	IDHmut_noncodel	Glioblastoma	deceased	1	32	13	45	Yes	No	1	GLSS-CU-R012	GLSS-CU-R012	TRUE	R1	91994963	399	4.3372
GLSS-CU-R009	GLSS	Columbia University	IDHmut_noncodel	Glioblastoma	deceased	1	40	6	46	Yes	No	1	GLSS-CU-R009	GLSS-CU-R009	TRUE	R1	67795400	296	4.3661
GLSS-MD-0026	GLSS	MD Anderson Cancer Center	IDHwt_noncodel	Glioblastoma	deceased	1	34	10	44	No	Yes	1	GLSS-MD-0026	GLSS-MD-0026	TRUE	R1	2789058292	12263	4.3968
GLSS-SM-R101	GLSS	Samsung Medical Center	IDHwt_noncodel	Glioblastoma	deceased	1	10	4	14	Yes	No	1	GLSS-SM-R101	GLSS-SM-R101	TRUE	R1	97200245	347	4.4395
GLSS-AT-00P6	GLSS	Medical University of Vienna – CeMM	IDHwt_noncodel	Glioblastoma	deceased	1	10	4	14	Yes	No	1	GLSS-AT-00P6	GLSS-AT-00P6	TRUE	R1	73686048	332	4.5056
GLSS-SM-R075	GLSS	Samsung Medical Center	IDHwt_noncodel	Glioblastoma	deceased	1	6	1	7	Yes	No	1	GLSS-SM-R075	GLSS-SM-R075	TRUE	R1	69096282	316	4.5733
GLSS-19-0280	GLSS	Case Western Reserve University	IDHwt_noncodel	Glioblastoma	deceased	1	5	17	22	Yes	No	2	GLSS-19-0280	GLSS-19-0280	TRUE	R1	107242719	507	4.7276
GLSS-DF-0006	GLSS	Case Western Reserve University	IDHwt_noncodel	Glioblastoma	deceased	1	4	12	16	Yes	No	1	GLSS-DF-0006	GLSS-DF-0006	TRUE	R1	71943868	354	4.9205
TCGA-19-0957	TCGA	Case Western Reserve University	IDHwt_noncodel	Glioblastoma	deceased	1	14	8	22	Yes	No	1	TCGA-19-0957	TCGA-19-0957	TRUE	R1	61026341	303	4.9651
GLSS-AT-00P2	GLSS	Medical University of Vienna – CeMM	IDHwt_noncodel	Glioblastoma	deceased	1	11	3	14	Yes	No	1	GLSS-AT-00P2	GLSS-AT-00P2	TRUE	R1	92158110	458	4.9697
GLSS-LU-00C1	GLSS	University of Leeds (UK)	IDHwt_noncodel	Glioblastoma	deceased	1	22	21	43	Yes	No	1	GLSS-LU-00C1	GLSS-LU-00C1	TRUE	R1	87053875	445	5.1118
GLSS-SM-R064	GLSS	Samsung Medical Center	IDHwt_noncodel	Glioblastoma	deceased	1	26	16	42	Yes	No	2	GLSS-SM-R064	GLSS-SM-R064	TRUE	R1	86767684	447	5.1517
GLSS-19-0277	GLSS	Case Western Reserve University	IDHwt_noncodel	Glioblastoma	deceased	1	1	23	24	Yes	No	1	GLSS-19-0277	GLSS-19-0277	TRUE	R1	131963699	717	5.4333
GLSS-MD-0109	GLSS	MD Anderson Cancer Center	IDHwt_noncodel	Glioblastoma	alive	0	12	5	17	Yes	No	0	GLSS-MD-0109	GLSS-MD-0109	TRUE	R1	98622595	537	5.445
GLSS-LU-0B12	GLSS	University of Leeds (UK)	IDHwt_noncodel	Glioblastoma	deceased	1	16	3	19	Yes	No	1	GLSS-LU-0B12	GLSS-LU-0B12	TRUE	R1	63049168	347	5.5036
GLSS-NS-0001	GLSS	Northern Sydney Cancer Centre	IDHwt_noncodel	Glioblastoma	alive	0	5	12	17	No	Yes	3	GLSS-NS-0001	GLSS-NS-0001	TRUE	R1	2820964063	15561	5.5162
GLSS-LU-00C7	GLSS	University of Leeds (UK)	IDHwt_noncodel	Glioblastoma	deceased	1	17	7	24	Yes	No	1	GLSS-LU-00C7	GLSS-LU-00C7	TRUE	R1	88864073	532	5.9867
GLSS-CU-R006	GLSS	Columbia University	IDHwt_noncodel	Glioblastoma	deceased	1	11	7	18	Yes	No	1	GLSS-CU-R006	GLSS-CU-R006	TRUE	R1	88880705	548	6.1656
GLSS-AT-00P3	GLSS	Medical University of Vienna – CeMM	IDHwt_noncodel	Glioblastoma	deceased	1	16	9	25	Yes	No	1	GLSS-AT-00P3	GLSS-AT-00P3	TRUE	R1	85908264	550	6.4022
GLSS-MD-0045	GLSS	MD Anderson Cancer Center	IDHwt_noncodel	Glioblastoma	alive	0	22	8	30	No	Yes	1	GLSS-MD-0045	GLSS-MD-0045	TRUE	R1	2788401613	19259	6.9068
GLSS-MD-LP04	GLSS	MD Anderson Cancer Center	IDHwt_noncodel	Glioblastoma	alive	0	19	20	39	Yes	Yes	1	GLSS-MD-LP04	GLSS-MD-LP04	TRUE	R1	76698089	537	7.0015
GLSS-DF-0014	GLSS	Dana-Farber Cancer Center	IDHwt_noncodel	Glioblastoma	deceased	1	7	7	14	Yes	No	1	GLSS-DF-0014	GLSS-DF-0014	TRUE	R1	2828552467	20021	7.0782
GLSS-LU-00C2	GLSS	University of Leeds (UK)	IDHwt_noncodel	Glioblastoma	deceased	1	45	4	49	Yes	No	1	GLSS-LU-00C2	GLSS-LU-00C2	TRUE	R1	44298745	411	9.2779
GLSS-CU-R014	GLSS	Columbia University	IDHwt_noncodel	Glioblastoma	deceased	1	8	1	9	Yes	No	1	GLSS-CU-R014	GLSS-CU-R014	TRUE	R1	68745063	695	10.1098
GLSS-MD-0036	GLSS	MD Anderson Cancer Center	IDHwt_noncodel	Glioblastoma	deceased	1	14	7	21	No	Yes	1	GLSS-MD-0036	GLSS-MD-0036	TRUE	R1	2722557449	28019	10.2914
GLSS-MD-0035	GLSS	MD Anderson Cancer Center	IDHwt_noncodel	Glioblastoma	deceased	1	20	2	22	No	Yes	1	GLSS-MD-0035	GLSS-MD-0035	TRUE	R1	308653071	3632	11.7673
GLSS-CU-R017	GLSS	Columbia University	IDHwt_noncodel	Glioblastoma	deceased	1	6	24	30	Yes	No	1	GLSS-CU-R017	GLSS-CU-R017	TRUE	R1	71824843	952	13.2545
GLSS-19-0278	GLSS	Case Western Reserve University	IDHwt_noncodel	Glioblastoma	deceased	1	10	9	19	Yes	No	2	GLSS-19-0278	GLSS-19-0278	TRUE	R1	101116073	492	18.1142
GLSS-19-0273	GLSS	Case Western Reserve University	IDHwt_noncodel	Glioblastoma	deceased	1	10	19	29	Yes	No	2	GLSS-19-0273	GLSS-19-0273	TRUE	R1	117764669	2293	19.471
GLSS-LU-0B13	GLSS	University of Leeds (UK)	IDHwt_noncodel	Glioblastoma	deceased	1	14	4	18	Yes	No	1	GLSS-LU-0B13	GLSS-LU-0B13	TRUE	R1	63483315	1261	19.8635
GLSS-MD-0042	GLSS	MD Anderson Cancer Center	IDHwt_noncodel	Glioblastoma	deceased	1	8	3	11	No	Yes	1	GLSS-MD-0042	GLSS-MD-0042	TRUE	R1	2624777656	59893	22.8183
GLSS-MD-0046	GLSS	MD Anderson Cancer Center	IDHwt_noncodel	Glioblastoma	deceased	1	21	15	36	No	Yes	1	GLSS-MD-0046	GLSS-MD-0046	TRUE	R1	2732201123	85298	31.2195
GLSS-19-0279	GLSS	Case Western Reserve University	IDHmut_noncodel	Glioblastoma	deceased	1	9	2	11	Yes	No	2	GLSS-19-0279	GLSS-19-0279	TRUE	R1	98333307	3084	31.3627
GLSS-AT-00P4	GLSS	Medical University of Vienna – CeMM	IDHwt_noncodel	Glioblastoma	deceased	1	8	6	14	Yes	No	1	GLSS-AT-00P4	GLSS-AT-00P4	TRUE	R1	82562191	3317	40.1758
GLSS-HF-2548	GLSS	Henry Ford Hospital	IDHwt_noncodel	Glioblastoma	deceased	1	33	8	41	Yes	No	1	GLSS-HF-2548	GLSS-HF-2548	TRUE	R1	115686475	4739	40.9642
GLSS-HF-2829	GLSS	Henry Ford Hospital	IDHwt_noncodel	Glioblastoma	deceased	1	11	2	13	Yes	No	1	GLSS-HF-2829	GLSS-HF-2829	TRUE	R1	106267242	5128	48.2557
GLSS-DF-0013	GLSS	Dana-Farber Cancer Center	IDHwt_noncodel	Glioblastoma	deceased	1	19	7	26	Yes	No	1	GLSS-DF-0013	GLSS-DF-0013	TRUE	R1	2844089539	315330	110.872
GLSS-CU-R010	GLSS	Columbia University	IDHwt_noncodel	Glioblastoma	deceased	1	17	6	23	Yes	No	1	GLSS-CU-R010	GLSS-CU-R010	TRUE	R1	69612051	8941	128.44
TCGA-14-1402	TCGA	Emory University	IDHwt_noncodel	Glioblastoma	deceased	1	29	3	32	Yes	Yes	1	TCGA-14-1402	TCGA-14-1402	TRUE	R1	2812652985	324270	159.027
GLSS-CU-R007	GLSS	Columbia University	IDHwt_noncodel	Glioblastoma	deceased	1	12	9	21	Yes	No	1	GLSS-CU-R007	GLSS-CU-R007	TRUE	R1	73851474	12329	166.943
GLSS-HF-2869	GLSS	Henry Ford Hospital	IDHwt_noncodel	Glioblastoma	deceased	1	78	64	142	Yes	No	1	GLSS-HF-2869	GLSS-HF-2869	TRUE	R3	100256011	41888	417.81
Age range at diagnosis= 24-77; Median= 53
Sex= 47 Female, 85 male

## Sheet: Fig2a pGBM ssGSEA
IDH1wt TCGA tumors were selected for (only tumors with IDH1 status available on TCGA on May 29, 2020 were included)										centered and scaled for heatmap
Patient ID	TMB (TCIA.at)	MHC-I	IFN-γ.Signature	Chemokine.Signature	CYT	T.cell-inflamed.GEP	Immunoscore	MHC-II	Patient ID	MHC-I	IFN-γ.Signature	Chemokine.Signature	CYT	T.cell-inflamed.GEP	Immunoscore	MHC-II		MHC-I	IFN-γ.Signature	Chemokine.Signature	CYT	T.cell-inflamed.GEP	Immunoscore	MHC-II
TCGA-28-5214	0.958103	1.10947	1.84615	2.85438	1.99156	2.9947	2.39646	1.02263	TCGA-28-5214	1.12753	1.74287	2.78584	1.96249	2.90343	2.30363	1.05236	Spearman	-0.07166	-0.06839	-0.1148	0.01235	-0.07433	-0.1093	-0.0959
TCGA-06-5414	0.988565	0.894199	0.84737	0.386749	0.0851974	0.257176	0.684981	0.970596	TCGA-06-5414	0.888637	0.736024	0.285889	0.0529487	0.202847	0.573326	0.993369	p-value	0.32	0.3446	0.112	0.8647	0.3043	0.1301	0.1846
TCGA-32-2615	0.994691	0.987105	0.501993	0.40951	0.317962	0.128132	0.973133	0.321746	TCGA-32-2615	0.99174	0.387856	0.308949	0.286101	0.0755442	0.864647	0.257747	T-test (by median)	0.5654	0.5078	0.2085	0.824	0.3496	0.2591	0.0313
TCGA-19-5952	1.02063370942892	0.0690734	-0.416427	0.122879	-0.801896	-0.341057	-0.139399	0.540898	TCGA-19-5952	-0.0270568	-0.537986	0.0185649	-0.835622	-0.387312	-0.260122	0.506206
TCGA-06-0219	1.0805039605535	-0.0543837	0.588122	0.848013	-0.601168	-0.1256	0.736068	0.544373	TCGA-06-0219	-0.164065	0.474681	0.753194	-0.63456	-0.174763	0.624975	0.510146
TCGA-76-4931	1.08236928336093	0.57342	-0.138158	-0.202279	-0.155521	0.19112	-0.0645509	-0.392978	TCGA-76-4931	0.532648	-0.257469	-0.31085	-0.188171	0.137682	-0.18445	-0.552559
TCGA-06-5418	1.08237008878377	0.562825	-0.893751	-0.155299	-0.705568	-0.926219	0.0330156	-0.514699	TCGA-06-5418	0.52089	-1.01917	-0.263256	-0.739134	-0.964577	-0.0858106	-0.690559
TCGA-27-2518	1.08660012870779	0.431403	-0.788352	-0.39712	-0.981616	-0.405849	-0.438163	-0.7716	TCGA-27-2518	0.375043	-0.912916	-0.508243	-1.01564	-0.45123	-0.562172	-0.981816
TCGA-28-5204	1.09959278413894	-2.3879	-1.61157	-0.368414	-0.781319	-0.9846	-1.34829	-0.487755	TCGA-28-5204	-2.75371	-1.74279	-0.479161	-0.815011	-1.02217	-1.48231	-0.660011
TCGA-06-0237	1.10161121656535	0.275023	0.70725	0.540455	-0.211596	0.215536	0.842581	1.09412	TCGA-06-0237	0.201498	0.594772	0.441608	-0.24434	0.161769	0.732659	1.13341
TCGA-26-5139	1.10552049026953	0.749333	1.68078	3	2.54751	2.70479	2.47509	0.227416	TCGA-26-5139	0.72787	1.57617	2.93336	2.51936	2.61743	2.38312	0.150802
TCGA-28-2514	1.11628662181224	0.503033	0.290507	-0.264344	-0.791947	-0.221033	-0.0416049	-0.956461	TCGA-28-2514	0.454535	0.174661	-0.373728	-0.825657	-0.268908	-0.161252	-1.1914
TCGA-87-5896	1.11650856965348	-0.0425199	-0.61305	-1.4004	0.0761768	-0.480925	-0.575731	-0.405068	TCGA-87-5896	-0.150899	-0.736198	-1.52466	0.0439131	-0.525293	-0.701253	-0.566266
TCGA-12-5299	1.12904476968018	1.16742	1.0014	0.615187	-0.883538	-0.0874067	0.770393	0.385385	TCGA-12-5299	1.19184	0.891297	0.517319	-0.917401	-0.137085	0.659677	0.329896
TCGA-12-0688	1.137677935757	-0.0892454	-0.637378	-0.169293	-0.64482	-0.531234	-0.631776	-0.701046	TCGA-12-0688	-0.202753	-0.760723	-0.277433	-0.678285	-0.574923	-0.757914	-0.901826
TCGA-26-1439	1.14065087484735	0.616353	1.12271	0.504075	0.810137	0.314287	0.916427	1.00028	TCGA-26-1439	0.580294	1.01359	0.404752	0.779096	0.259187	0.807318	1.02702
TCGA-12-0616	1.14305536210464	0.24506	0.528337	0.431212	-0.189718	0.981829	0.501604	0.836964	TCGA-12-0616	0.168247	0.414413	0.330935	-0.222425	0.91772	0.387932	0.841867
TCGA-32-4209	1.14886715297885	-0.248616	0.608169	-0.0232464	1.07605	0.450284	1.26419	0.396536	TCGA-32-4209	-0.379617	0.49489	-0.129474	1.04545	0.393349	1.15891	0.342538
TCGA-06-6390	1.15867356277365	-1.26493	-0.548975	0.160309	-0.404854	0.122544	-0.418326	-0.106541	TCGA-06-6390	-1.50749	-0.671606	0.0564846	-0.437919	0.0700318	-0.542117	-0.227816
TCGA-06-5859	1.15919196955444	0.563521	0.0449169	0.242655	-0.285921	0.80818	0.0437088	0.289167	TCGA-06-5859	0.521663	-0.0729138	0.139909	-0.318788	0.746415	-0.0749997	0.220811
TCGA-26-5132	1.1644874836061	0.742543	-0.0741565	-0.0882779	-0.36882	0.211631	-0.0119049	-0.517811	TCGA-26-5132	0.720334	-0.192949	-0.195357	-0.401825	0.157916	-0.131225	-0.694086
TCGA-76-6193	1.17026364337684	0.607108	1.31768	1.41479	1.328	1.15749	1.30869	1.48193	TCGA-76-6193	0.570034	1.21013	1.32739	1.29782	1.09101	1.20389	1.57309
TCGA-06-0646	1.17678588774155	0.266212	0.236174	0.584481	-0.895128	-0.157692	0.176609	0.193012	TCGA-06-0646	0.19172	0.119889	0.486211	-0.92901	-0.206423	0.0593619	0.111796
TCGA-19-2619	1.18749549599923	0.0103104	-0.807244	-0.55748	-0.516824	-0.983264	-0.411927	-1.56338	TCGA-19-2619	-0.0922699	-0.931961	-0.670702	-0.550075	-1.02085	-0.535647	-1.87949
TCGA-27-2526	1.18766252101187	1.10199	1.2142	1.19239	1.37846	1.48929	1.65251	-0.0933299	TCGA-27-2526	1.11924	1.10582	1.10208	1.34837	1.41834	1.5515	-0.212838
TCGA-41-2573	1.19760749502463	-0.525281	-0.869985	-0.72717	-1.03114	-0.710363	-1.03647	0.568649	TCGA-41-2573	-0.686649	-0.995209	-0.842615	-1.06524	-0.751635	-1.16706	0.537669
TCGA-27-1836	1.19829859402941	0.968208	0.769394	0.289349	-0.344335	0.276699	0.0989426	-0.739121	TCGA-27-1836	0.970769	0.657418	0.187214	-0.3773	0.222107	-0.0191584	-0.944993
TCGA-32-2638	1.22649687043992	1.56738	2.00831	1.27111	-0.279729	0.525607	1.46559	1.242	TCGA-32-2638	1.6357	1.90635	1.18183	-0.312585	0.467655	1.36252	1.30107
TCGA-32-2634	1.2287003094823	-1.49475	-0.915855	-0.569555	-1.46741	-0.889606	-0.966551	0.572178	TCGA-32-2634	-1.76253	-1.04145	-0.682936	-1.50225	-0.928459	-1.09637	0.541669
TCGA-19-5958	1.23302826501518	-0.637692	-1.17021	-0.522345	-0.804055	-1.05897	-1.1447	-0.0388364	TCGA-19-5958	-0.811399	-1.29786	-0.635108	-0.837785	-1.09553	-1.27648	-0.151057
TCGA-06-0140	1.23490686538239	0.867691	0.527978	0.449928	0.664033	0.246538	0.565185	-0.00643714	TCGA-06-0140	0.85922	0.414051	0.349896	0.632748	0.192353	0.452213	-0.114325
TCGA-28-2502	1.24490539290997	0.274911	1.13901	0.860576	2.08008	1.10214	1.23921	0.250637	TCGA-28-2502	0.201374	1.03002	0.765921	2.05116	1.03641	1.13366	0.177128
TCGA-14-0787	1.24559009207817	0.0470558	0.144106	-0.221997	-0.0562849	-0.804985	-0.0217065	-0.580315	TCGA-14-0787	-0.0514912	0.0270767	-0.330827	-0.0887694	-0.844979	-0.141135	-0.76495
TCGA-19-2624	1.26076621942518	-2.75845	-1.52885	-1.03701	-0.831145	-1.64158	-1.31897	-2.97564	TCGA-19-2624	-3.16494	-1.6594	-1.15651	-0.86492	-1.67029	-1.45267	-3.48061
TCGA-06-2557	1.26790183150133	1.06026	1.86057	1.64462	1.42047	2.26558	1.28585	1.45578	TCGA-06-2557	1.07292	1.75741	1.56023	1.39045	2.18415	1.18081	1.54343
TCGA-06-0184	1.26998356741526	0.110211	0.041824	-0.129613	1.2801	0.288107	0.237152	0.945357	TCGA-06-0184	0.0185959	-0.0760316	-0.237234	1.24984	0.233361	0.120571	0.964755
TCGA-06-0644	1.27588142253526	-0.0124733	0.301761	0.573758	1.03684	0.866076	0.550222	0.992045	TCGA-06-0644	-0.117554	0.186007	0.475347	1.00618	0.803529	0.437084	1.01769
TCGA-06-0168	1.2835503597437	0.532434	0.762509	0.46548	1.30995	-0.0824673	0.74231	0.705576	TCGA-06-0168	0.487163	0.650478	0.365651	1.27974	-0.132213	0.631285	0.692908
TCGA-28-1747	1.28552153964073	1.18653	0.962072	0.669169	-0.181952	0.723836	0.748839	0.853799	TCGA-28-1747	1.21305	0.851653	0.572008	-0.214646	0.663209	0.637886	0.860952
TCGA-19-5960	1.29494744599673	-2.83742	-0.877262	-1.23186	-0.704881	-0.504627	-1.5214	-0.0560263	TCGA-19-5960	-3.25257	-1.00255	-1.35391	-0.738446	-0.548675	-1.65733	-0.170546
TCGA-06-0745	1.30418799217813	0.384246	-0.106003	0.206129	-0.369754	-0.464936	-0.219916	0.558037	TCGA-06-0745	0.32271	-0.225053	0.102905	-0.402761	-0.50952	-0.341524	0.525637
TCGA-06-0157	1.31138981395111	-0.770854	-0.0203329	-0.324794	0.299633	0.328941	-0.173515	0.251198	TCGA-06-0157	-0.959177	-0.138691	-0.43497	0.267742	0.273643	-0.294612	0.177764
TCGA-06-0166	1.31382626972045	-1.27083	-0.408697	-0.167476	-0.462472	-0.629262	-0.107284	-0.615851	TCGA-06-0166	-1.51403	-0.530194	-0.275592	-0.495633	-0.671628	-0.227653	-0.805237
TCGA-27-2528	1.32137750962624	-0.547303	-1.21887	-0.927668	-1.16483	-1.06345	-1.21585	-1.33829	TCGA-27-2528	-0.711088	-1.34691	-1.04574	-1.19916	-1.09995	-1.34841	-1.62429
TCGA-06-5415	1.32853937281428	0.184377	-0.23245	-0.010426	-0.152706	0.0435534	-0.0620754	-0.203568	TCGA-06-5415	0.100902	-0.352523	-0.116486	-0.185352	-0.00789269	-0.181948	-0.337818
TCGA-76-4929	1.32884732648184	-0.322308	-0.915999	-0.664141	-0.495782	0.0286118	-0.694477	-0.357215	TCGA-76-4929	-0.461398	-1.04159	-0.77876	-0.528999	-0.0226327	-0.821305	-0.512013
TCGA-26-5134	1.33679594675448	0.479798	-0.0109939	-0.149194	-0.696172	-0.58216	0.116225	0.163475	TCGA-26-5134	0.42875	-0.129276	-0.257071	-0.729722	-0.625162	-0.00168587	0.0783095
TCGA-28-5216	1.33706704849736	-0.201053	0.304474	1.48291	0.317472	0.517016	0.663314	0.0583763	TCGA-28-5216	-0.326833	0.188741	1.39641	0.28561	0.45918	0.55142	-0.0408441
TCGA-06-5413	1.3457249991641	-0.0472077	0.502135	0.749601	2.1634	0.565466	0.560643	0.985454	TCGA-06-5413	-0.156101	0.387999	0.653492	2.13461	0.506976	0.44762	1.01021
TCGA-76-4927	1.35013400573958	-0.100369	0.996592	0.860115	0.504167	0.914992	0.57927	1.12458	TCGA-76-4927	-0.215098	0.886453	0.765454	0.472616	0.851785	0.466452	1.16795
TCGA-06-5408	1.35594249936	0.965421	0.089364	-0.143785	-0.278915	-0.0631264	0.297804	0.307875	TCGA-06-5408	0.967676	-0.0281074	-0.251591	-0.31177	-0.113133	0.18189	0.242021
TCGA-32-1986	1.35671983674319	0.296313	-0.167547	-0.387769	2.33927	-0.521824	-0.0844081	0.570033	TCGA-32-1986	0.225126	-0.287094	-0.498769	2.31078	-0.56564	-0.204526	0.539238
TCGA-41-2571	1.35721005115834	-1.31168	-1.5218	-0.845482	-1.33343	-1.14692	-1.31637	-0.615534	TCGA-41-2571	-1.55937	-1.65229	-0.962476	-1.36804	-1.1823	-1.45004	-0.804879
TCGA-06-2567	1.3606305760767	0.33696	1.05605	1.2611	1.19136	0.56233	1.49744	0.514855	TCGA-06-2567	0.270234	0.946394	1.17169	1.16096	0.503883	1.39472	0.47668
TCGA-81-5910	1.37088653320076	1.79335	1.73521	0.524316	-0.566708	0.374117	0.79711	-0.569315	TCGA-81-5910	1.88648	1.63104	0.425258	-0.600042	0.31821	0.686688	-0.752478
TCGA-26-5133	1.384056926734	-0.353589	-1.25546	-1.61299	-0.436786	-0.756417	-1.471	-0.435205	TCGA-26-5133	-0.496111	-1.3838	-1.74003	-0.469905	-0.797066	-1.60637	-0.600433
TCGA-76-6191	1.38618651630074	-0.779096	-0.446617	-0.587034	-0.299824	-0.612179	-0.00916736	0.0716489	TCGA-76-6191	-0.968323	-0.56842	-0.700643	-0.332715	-0.654775	-0.128457	-0.0257964
TCGA-28-5213	1.39054968528384	0.182644	1.59784	2.77353	1.29626	1.85155	1.87398	0.584298	TCGA-28-5213	0.098979	1.49256	2.70392	1.26603	1.7757	1.77541	0.55541
TCGA-26-5136	1.40355698768867	-0.365113	-1.53558	-0.66645	-1.25883	-0.286796	-0.761337	0.166933	TCGA-26-5136	-0.508901	-1.66619	-0.7811	-1.29332	-0.333784	-0.8889	0.0822298
TCGA-76-6285	1.41304648866426	-0.101719	0.0524435	-0.485398	0.160135	-0.0318024	0.0690616	0.465292	TCGA-76-6285	-0.216596	-0.0653263	-0.597677	0.128011	-0.0822315	-0.0493681	0.420489
TCGA-28-2509	1.41892328114928	-0.550122	-0.737293	-0.712631	-0.0615754	-0.505804	-0.574614	0.559491	TCGA-28-2509	-0.714217	-0.861445	-0.827885	-0.0940686	-0.549836	-0.700124	0.527287
TCGA-76-6282	1.41982626224951	0.499177	0.0889843	0.175702	0.790197	0.608475	0.474687	0.270478	TCGA-76-6282	0.450256	-0.0284902	0.0720796	0.759123	0.549404	0.360719	0.199622
TCGA-06-0169	1.42162384645379	0.210179	-0.0143937	0.724822	1.41349	0.281555	0.373935	0.784408	TCGA-06-0169	0.129537	-0.132704	0.62839	1.38346	0.226897	0.258858	0.782282
TCGA-32-4719	1.42282168033343	0.611519	0.60232	0.12278	-0.652987	0.319063	0.354542	1.0272	TCGA-32-4719	0.574929	0.488994	0.0184645	-0.686466	0.263898	0.239252	1.05754
TCGA-28-2501	1.42326162004615	0.336262	0.368422	0.88742	-0.841081	-0.307158	0.2936	0.563457	TCGA-28-2501	0.269458	0.253206	0.793117	-0.874872	-0.353871	0.17764	0.531783
TCGA-76-4934	1.4258829050368	0.287374	-0.0288817	0.0593794	-0.766977	-0.469446	0.183088	0.161001	TCGA-76-4934	0.215205	-0.147309	-0.0457664	-0.800646	-0.513969	0.0659124	0.0755049
TCGA-27-2524	1.42813827520408	0.0288315	-0.419561	0.491499	0.162331	-0.666385	0.193159	-0.602329	TCGA-27-2524	-0.0717158	-0.541146	0.392011	0.13021	-0.70825	0.0760942	-0.789907
TCGA-06-0142	1.4307523038689	-1.37593	-1.19329	-0.9063	-0.779742	-0.688146	-1.18911	0.351693	TCGA-06-0142	-1.63067	-1.32113	-1.02409	-0.813432	-0.729717	-1.32138	0.291698
TCGA-12-0618	1.43316641721794	-2.11237	-1.18307	-1.54337	-1.39178	-0.989615	-1.50311	-0.169369	TCGA-12-0618	-2.44794	-1.31082	-1.6695	-1.42648	-1.02712	-1.63884	-0.299046
TCGA-02-0003	1.43435827794681	1.48531	3.05723	3.91827	3.73278	5.39666	3.64592	1.95996	TCGA-02-0003	1.54463	2.96375	3.86365	3.70661	5.27296	3.56683	2.11504
TCGA-06-0158	1.438142818485	-0.0317996	0.203352	-0.164706	-0.497096	0.104948	0.191728	0.930656	TCGA-06-0158	-0.139002	0.0868013	-0.272785	-0.530315	0.0526735	0.0746472	0.948088
TCGA-06-0749	1.45793995109826	-0.466528	-0.547177	0.0326303	-1.07439	0.168037	-0.454328	-0.0638841	TCGA-06-0749	-0.621447	-0.669792	-0.0728657	-1.10858	0.114911	-0.578514	-0.179455
TCGA-27-2519	1.4598282922803	0.740514	0.552183	0.270541	0.312813	0.0759206	0.476904	1.34971	TCGA-27-2519	0.718082	0.438452	0.168161	0.280943	0.0240377	0.36296	1.42319
TCGA-76-4926	1.46157133667276	0.257792	-0.716177	-0.234138	-0.766345	-0.864623	0.0515391	-0.486005	TCGA-76-4926	0.182376	-0.840158	-0.343127	-0.800012	-0.903813	-0.0670833	-0.658026
TCGA-06-0878	1.46834130293056	0.660407	0.393468	0.336732	0.550721	-0.213029	0.638742	0.664299	TCGA-06-0878	0.629183	0.278454	0.235217	0.519248	-0.261012	0.526578	0.64611
TCGA-06-0241	1.47423331658738	-0.84615	-0.222237	-0.326502	0.118356	-0.480077	-0.124736	-0.206961	TCGA-06-0241	-1.04274	-0.342227	-0.4367	0.0861629	-0.524456	-0.245298	-0.341665
TCGA-19-4068	1.47508725141092	0.916623	1.1501	0.533704	0.0149829	0.533626	0.79762	-0.0164283	TCGA-19-4068	0.913522	1.0412	0.434769	-0.0173827	0.475566	0.687204	-0.125652
TCGA-06-0213	1.47592143200606	0.863729	1.23322	0.899125	0.568579	0.386323	1.50268	1.1158	TCGA-06-0213	0.854822	1.12499	0.804975	0.537135	0.330251	1.40002	1.15799
TCGA-06-5412	1.48074041328273	0.178546	1.1795	0.730685	1.3567	0.62806	1.31261	1.25578	TCGA-06-5412	0.0944315	1.07084	0.634329	1.32657	0.568725	1.20786	1.31669
TCGA-76-4925	1.4988371022536	-1.54806	-1.41681	-1.69094	-0.994708	-0.516276	-1.78045	-0.46107	TCGA-76-4925	-1.82169	-1.54646	-1.819	-1.02876	-0.560167	-1.91922	-0.629757
TCGA-28-5219	1.4998772100524	0.819597	0.78268	0.407997	-0.0881089	0.322929	0.676723	0.969536	TCGA-28-5219	0.805846	0.670812	0.307416	-0.120646	0.267712	0.564977	0.992168
TCGA-06-0124	1.51334737069514	0.103188	-0.436798	0.0347615	-0.281363	-0.616978	-0.339667	0.343616	TCGA-06-0124	0.0108023	-0.558522	-0.0707066	-0.314222	-0.659509	-0.462592	0.282542
TCGA-12-0619	1.51862323102751	0.797985	0.282202	-0.486356	0.469671	0.154407	-0.178186	0.0221757	TCGA-12-0619	0.781862	0.166289	-0.598647	0.438063	0.101465	-0.299335	-0.0818858
TCGA-06-0126	1.52041573707322	-0.0390025	-0.13986	-0.593645	-0.74576	-0.16655	-0.341375	0.437136	TCGA-06-0126	-0.146995	-0.259184	-0.707342	-0.779393	-0.215161	-0.46432	0.388568
TCGA-41-3915	1.52223786556542	-0.1223	-0.313597	0.234801	0.44113	0.471966	-0.427358	1.10178	TCGA-41-3915	-0.239436	-0.434325	0.131952	0.409474	0.414738	-0.551248	1.1421
TCGA-19-5950	1.5440784471457	0.591852	0.473077	-0.083638	-1.122	-0.0146403	0.271992	0.601574	TCGA-19-5950	0.553103	0.358706	-0.190656	-1.15626	-0.065301	0.155794	0.574998
TCGA-19-2625	1.55637615676389	-0.427878	-0.954998	-0.754634	-0.938376	-1.11331	-0.815768	-1.20379	TCGA-19-2625	-0.578555	-1.08091	-0.870439	-0.97233	-1.14914	-0.94393	-1.47181
TCGA-12-3650	1.55938615374253	0.0258977	-0.58409	-0.846758	-0.524961	-0.304215	-0.830176	-0.143067	TCGA-12-3650	-0.0749716	-0.707004	-0.963769	-0.558226	-0.350968	-0.958496	-0.269227
TCGA-32-1991	1.55944870634771	1.72417	1.2547	1.1351	-0.385481	0.698424	0.970326	0.295156	TCGA-32-1991	1.80971	1.14664	1.04404	-0.418514	0.63814	0.86181	0.227601
TCGA-02-2486	1.56001076543081	1.05776	1.58205	1.078	0.829419	2.22152	1.12296	1.31834	TCGA-02-2486	1.07015	1.47664	0.986196	0.79841	2.14068	1.01613	1.38762
TCGA-19-5955	1.56412176687955	-0.14709	0.383164	0.423918	0.627278	0.221487	0.188681	1.31273	TCGA-19-5955	-0.266946	0.268067	0.323545	0.595933	0.16764	0.0715672	1.38126
TCGA-12-3652	1.56712979326662	1.01207	0.171261	-0.263358	-0.390174	-0.183425	-0.318316	-0.991167	TCGA-12-3652	1.01944	0.0544518	-0.372729	-0.423215	-0.231808	-0.441007	-1.23075
TCGA-27-2523	1.56808363476332	-0.0316072	-0.210063	-0.651435	-0.00427736	-0.552119	-0.511142	-0.0720438	TCGA-27-2523	-0.138788	-0.329955	-0.765888	-0.0366751	-0.595526	-0.635953	-0.188706
TCGA-26-5135	1.60220003427373	0.163066	-0.118094	-0.191365	-0.20326	-0.525332	0.079563	-0.550495	TCGA-26-5135	0.0772523	-0.237242	-0.299794	-0.235989	-0.569101	-0.0387512	-0.731141
TCGA-28-5207	1.61912090033107	0.631979	3.92538	4.02302	4.97	5.53636	4.33198	1.46066	TCGA-28-5207	0.597635	3.83891	3.96978	4.94589	5.41079	4.26044	1.54897
TCGA-06-0645	1.61965849703047	0.606372	0.60541	0.58709	-0.359676	0.0371244	0.876634	1.13017	TCGA-06-0645	0.569217	0.492109	0.488854	-0.392666	-0.014235	0.767087	1.17428
TCGA-76-6192	1.64062963656202	0.029106	-0.76492	-1.09705	-0.533651	-0.852155	-0.798099	0.638372	TCGA-76-6192	-0.0714112	-0.889295	-1.21733	-0.56693	-0.891512	-0.926067	0.616716
					Median sep
TCGA-28-6450	1.64894297915747	0.0340103	-0.968963	-1.19476	-0.104467	-0.781593	-0.86769	-0.282394	TCGA-28-6450	-0.0659686	-1.09499	-1.31633	-0.137031	-0.821903	-0.996423	-0.427186
TCGA-14-0790	1.65312364798102	1.01217	0.684416	-0.0454558	-0.579927	-0.07037	0.143739	-1.28725	TCGA-14-0790	1.01956	0.571754	-0.151974	-0.613284	-0.120279	0.0261304	-1.56642
TCGA-06-2565	1.65895686214471	0.333788	0.227226	-0.0250528	-0.366785	0.263949	0.104735	0.841312	TCGA-06-2565	0.266714	0.110868	-0.131304	-0.399787	0.209528	-0.0133023	0.846795
TCGA-28-1753	1.66302921450209	0.430282	0.805041	1.44836	0.550165	0.63667	0.468218	1.33844	TCGA-28-1753	0.373799	0.693353	1.3614	0.518691	0.577219	0.354178	1.41041
TCGA-06-2559	1.6716196643606	-0.78912	-0.610659	-0.663479	-0.637422	-0.579634	-0.580959	-0.157019	TCGA-06-2559	-0.979447	-0.733787	-0.77809	-0.670874	-0.62267	-0.706538	-0.285044
TCGA-27-1835	1.67491728643164	-0.177523	-0.352319	-0.755866	-0.308313	-0.885921	-0.687364	-1.61352	TCGA-27-1835	-0.300721	-0.47336	-0.871686	-0.341218	-0.924823	-0.814113	-1.93632
TCGA-41-2572	1.6855257331742	1.47148	0.704356	0.211336	0.044786	0.486865	0.887847	-0.398699	TCGA-41-2572	1.52928	0.591855	0.10818	0.0124699	0.429436	0.778423	-0.559045
TCGA-02-2485	1.70506675933136	0.0323728	1.148	1.05387	0.0744853	0.718873	0.731166	-0.389317	TCGA-02-2485	-0.0677858	1.03909	0.961748	0.0422187	0.658313	0.620018	-0.548409
TCGA-14-1825	1.72653844536281	-2.15481	-1.13123	-1.20199	-0.594023	-0.620354	-1.39056	-0.379502	TCGA-14-1825	-2.49504	-1.25856	-1.32366	-0.627403	-0.66284	-1.52504	-0.537281
TCGA-06-2564	1.73257041803153	0.10976	-0.837716	-0.675268	-0.508371	-0.685452	-0.658293	-0.409515	TCGA-06-2564	0.0180958	-0.96268	-0.790033	-0.541609	-0.727059	-0.784723	-0.571307
TCGA-27-1833	1.74604637664591	1.16378	1.05396	0.45812	-1.33449	0.234369	0.291516	-0.430868	TCGA-27-1833	1.1878	0.944285	0.358195	-1.3691	0.180348	0.175533	-0.595516
TCGA-76-4935	1.75307665796298	0.0458497	-0.159573	-0.241387	0.336574	-0.453116	0.0691535	-0.504407	TCGA-76-4935	-0.0528297	-0.279056	-0.350471	0.304744	-0.497859	-0.0492752	-0.67889
TCGA-12-5301	1.7687722721385	-0.270441	-0.993777	-0.676758	-0.404204	-0.238678	-0.754953	-0.63947	TCGA-12-5301	-0.403838	-1.12	-0.791543	-0.437268	-0.286315	-0.882446	-0.832015
TCGA-02-2470	1.77777777777778	0.690265	0.0725675	0.224442	0.152842	0.353346	0.93439	0.00356605	TCGA-02-2470	0.662319	-0.0450396	0.121457	0.120706	0.297719	0.825478	-0.102984
TCGA-06-0879	1.78276450638588	-0.503734	-0.127718	-0.158405	-0.0113131	-0.867638	0.129459	-0.179615	TCGA-06-0879	-0.662737	-0.246943	-0.266402	-0.0437226	-0.906787	0.011694	-0.310663
TCGA-28-5208	1.78989989321921	1.6275	2.36768	3.51519	3.18242	3.59129	3.06022	0.37366	TCGA-28-5208	1.70243	2.26862	3.45529	3.15533	3.49197	2.97469	0.316604
TCGA-06-0154	1.81122853014981	0.424696	0.833999	0.44731	0.924754	0.149576	1.07989	-0.495016	TCGA-06-0154	0.3676	0.722545	0.347244	0.893904	0.0966986	0.972576	-0.668243
TCGA-14-1829	1.81780676765997	0.182784	0.338012	0.515023	1.04843	0.56889	0.359228	0.898334	TCGA-14-1829	0.0991349	0.22255	0.415844	1.01778	0.510354	0.24399	0.911444
TCGA-32-4213	1.8179256559303	1.02213	2.11357	1.60937	1.51656	1.2311	1.59781	0.48266	TCGA-32-4213	1.03061	2.01246	1.52452	1.4867	1.16363	1.4962	0.440181
TCGA-06-0214	1.8206317632677	0.122234	0.289824	0.590963	-0.73901	-0.230615	0.117622	0.676516	TCGA-06-0214	0.0319388	0.173973	0.492778	-0.772632	-0.278361	-0.000273566	0.659962
TCGA-06-0122	1.82485433702801	1.02882	1.19567	1.04035	-0.679694	0.271749	0.599855	0.622704	TCGA-06-0122	1.03804	1.08714	0.948046	-0.713217	0.217223	0.487264	0.598952
TCGA-76-4932	1.82711802594448	-0.468581	-1.07475	-1.66554	-0.345521	-0.819509	-1.55428	-0.475551	TCGA-76-4932	-0.623725	-1.20163	-1.79328	-0.378487	-0.859308	-1.69056	-0.646175
TCGA-19-2620	1.83086217232271	-0.283837	-1.17491	-0.69148	-0.889164	-0.831419	-0.789202	-0.446807	TCGA-19-2620	-0.418703	-1.3026	-0.806457	-0.923036	-0.871057	-0.917071	-0.613587
TCGA-27-1831	1.8447408692501	1.18752	1.50655	1.09588	1.19172	0.778766	1.05764	-0.0355265	TCGA-27-1831	1.21415	1.40053	1.0043	1.16131	0.717398	0.950081	-0.147305
TCGA-41-2575	1.84825143776848	-0.847434	0.17165	-0.230497	-1.21502	-0.913943	-1.05235	0.104834	TCGA-41-2575	-1.04416	0.0548437	-0.339439	-1.24944	-0.952467	-1.18311	0.0118261
TCGA-06-0192	1.86918204390587	0.401018	0.0151423	-0.349513	1.17994	0.0701783	0.333269	0.697839	TCGA-06-0192	0.341323	-0.102929	-0.460013	1.14952	0.0183729	0.217745	0.684136
TCGA-02-0047	1.87271434795815	2.27985	-2.39201	-1.98527	-0.721296	-2.3144	-1.98602	-4.60752	TCGA-02-0047	2.42638	-2.52954	-2.11719	-0.754888	-2.33402	-2.12705	-5.33072
TCGA-41-3392	1.88254474731851	0.863739	-0.0113303	-0.0571305	-0.228362	0.199955	0.49518	0.0255027	TCGA-41-3392	0.854833	-0.129615	-0.163802	-0.261133	0.146398	0.381437	-0.0781139
TCGA-06-5856	1.88512469052536	-1.41715	0.0147185	-0.695811	-0.00459187	-0.764512	0.0604229	0.627108	TCGA-06-5856	-1.67641	-0.103356	-0.810845	-0.0369902	-0.805052	-0.0581018	0.603946
TCGA-06-0137	1.90781395284504	-0.0708889	-0.81739	-0.454485	-0.703858	-0.918164	-0.123043	-1.19413	TCGA-06-0137	-0.182382	-0.94219	-0.566359	-0.737421	-0.956631	-0.243586	-1.46085
TCGA-19-5954	1.91753759683436	1.58311	2.2211	1.4218	0.279612	0.890144	1.78063	0.701242	TCGA-19-5954	1.65317	2.12086	1.33449	0.247687	0.827272	1.68102	0.687994
TCGA-14-2554	1.9368090561114	-0.58168	-0.101389	-0.0594908	-0.0537514	-0.226441	0.289115	0.755155	TCGA-14-2554	-0.749238	-0.220402	-0.166193	-0.0862316	-0.274243	0.173106	0.749117
TCGA-32-1982	1.97355235681282	0.188167	0.736777	0.855909	1.33941	1.19508	0.771674	1.15487	TCGA-32-1982	0.105109	0.624537	0.761193	1.30925	1.1281	0.660972	1.20229
TCGA-32-1979	1.98566512885176	-0.35813	-0.275281	0.222284	0.0354779	-0.0500031	0.0994433	0.202822	TCGA-32-1979	-0.501151	-0.395699	0.119271	0.00314632	-0.100187	-0.0186522	0.122918
TCGA-06-2562	1.9899732331736	-0.494218	-0.156175	-0.639146	1.45371	-0.718935	-0.0102594	-0.588336	TCGA-06-2562	-0.652176	-0.275631	-0.753438	1.42374	-0.760091	-0.129562	-0.774043
TCGA-14-0789	1.99871299539038	0.73938	0.120793	0.110822	0.488633	0.43812	0.486484	0.875832	TCGA-14-0789	0.716824	0.00357551	0.00634983	0.457056	0.381349	0.372646	0.885932
TCGA-19-5951	2.01587009104455	1.16138	0.835384	0.00349497	-0.656335	-0.12058	0.205364	-0.533058	TCGA-19-5951	1.18514	0.723942	-0.102383	-0.68982	-0.169811	0.0884333	-0.711372
TCGA-14-0871	2.023994672157	-4.41334	-1.26259	-1.17384	-0.917739	-2.07414	-1.64952	-3.34872	TCGA-14-0871	-5.00147	-1.39098	-1.29514	-0.951659	-2.097	-1.78685	-3.90358
TCGA-06-0155	2.02785255484074	0.503063	0.0263834	-0.610093	-0.0840956	-0.180045	-0.780361	0.32933	TCGA-06-0155	0.454568	-0.0915971	-0.724005	-0.116626	-0.228473	-0.908134	0.266345
TCGA-41-3393	2.027947712593	-0.15916	0.00675902	0.174171	0.0250169	-0.591416	-0.0344505	0.599678	TCGA-41-3393	-0.280342	-0.11138	0.0705283	-0.00733203	-0.634293	-0.154019	0.572847
TCGA-27-2527	2.02955780332841	0.17453	0.0599733	0.156616	0.195688	-0.0155149	0.161072	0.247789	TCGA-27-2527	0.0899754	-0.0577357	0.0527431	0.163623	-0.0661638	0.0436544	0.1739
TCGA-27-1834	2.03084420249072	0.841538	1.13329	0.480557	0.149228	0.988237	0.856206	1.34392	TCGA-27-1834	0.830195	1.02425	0.380926	0.117086	0.924042	0.746434	1.41662
TCGA-27-1830	2.05272464300039	0.000894744	-0.273376	0.631925	0.429443	0.0689695	-0.0826588	0.743541	TCGA-27-1830	-0.102719	-0.393779	0.534276	0.397768	0.0171803	-0.202757	0.73595
TCGA-06-1804	2.05454253259976	0.365764	1.31762	1.24861	1.84584	1.5031	1.27594	1.33749	TCGA-06-1804	0.302199	1.21007	1.15903	1.81653	1.43196	1.17079	1.40933
TCGA-06-2563	2.06066728115765	1.37252	1.36862	0.503104	0.224528	0.422569	0.632493	0.36446	TCGA-06-2563	1.41946	1.26149	0.403768	0.192511	0.366008	0.520261	0.306173
TCGA-06-0648	2.06517749746252	-0.706407	-0.843175	-0.829868	-1.52369	-0.31823	-1.04338	-1.01699	TCGA-06-0648	-0.887656	-0.968183	-0.946657	-1.55861	-0.364793	-1.17404	-1.26003
TCGA-32-2494	2.06841601312067	0.259242	0.0384749	0.39565	0.263178	-0.0314644	0.286315	0.200887	TCGA-32-2494	0.183985	-0.0794078	0.294907	0.231226	-0.0818981	0.170274	0.120725
TCGA-12-1597	2.07212707478942	-1.28237	-1.02198	-0.890283	-1.05928	-0.743923	-1.25789	-0.768082	TCGA-12-1597	-1.52684	-1.14843	-1.00786	-1.09344	-0.784741	-1.39091	-0.977827
TCGA-32-5222	2.07359921132135	0.0151849	-0.852218	-0.215855	-0.834696	-0.730378	-0.585732	-0.809317	TCGA-32-5222	-0.0868603	-0.977299	-0.324604	-0.868477	-0.77138	-0.711363	-1.02458
TCGA-06-0876	2.07819228147511	0.587996	0.428702	0.0377054	0.113471	-0.138343	0.391814	1.13951	TCGA-06-0876	0.548824	0.313973	-0.0677242	0.0812693	-0.187334	0.276934	1.18487
TCGA-06-0195	2.09415446841392	0.468063	0.520751	0.401037	0.0736851	0.0326098	0.334118	0.373188	TCGA-06-0195	0.415727	0.406765	0.300365	0.0414172	-0.0186887	0.218604	0.316068
TCGA-06-0686	2.09927198862259	-0.786462	-0.588499	-0.375515	-0.427549	-0.52282	-0.696597	0.526671	TCGA-06-0686	-0.976498	-0.711449	-0.486356	-0.460652	-0.566623	-0.823448	0.490077
TCGA-41-4097	2.10010469194029	-0.478341	-0.147583	-0.332789	0.502583	0.448253	-0.0563094	0.654912	TCGA-41-4097	-0.634557	-0.26697	-0.443069	0.47103	0.391345	-0.176118	0.635468
TCGA-32-1970	2.10670372834232	1.00234	-0.0561299	-0.697387	-1.14746	-0.114377	-0.868151	-0.0905287	TCGA-32-1970	1.00865	-0.174777	-0.812442	-1.18176	-0.163691	-0.996889	-0.209662
TCGA-16-0861	2.12864844489672	0.393084	-1.07377	-0.614017	-1.18007	-1.12643	-0.856314	-0.742498	TCGA-16-0861	0.332518	-1.20064	-0.727981	-1.21443	-1.16208	-0.984922	-0.948822
TCGA-06-2558	2.13098321739093	-1.03122	-0.75902	-0.829826	-0.0837203	-0.623348	-0.714304	-0.23882	TCGA-06-2558	-1.24812	-0.883348	-0.946615	-0.11625	-0.665794	-0.84135	-0.377785
TCGA-14-1823	2.1628626361338	0.141412	0.237822	0.116393	0.11772	0.105625	0.554046	0.91142	TCGA-14-1823	0.0532218	0.121551	0.0119939	0.085526	0.0533417	0.440951	0.926279
TCGA-19-5959	2.17550528695931	-1.16842	-1.41636	-1.36888	-1.19459	-1.16486	-0.995193	-0.57335	TCGA-19-5959	-1.40039	-1.546	-1.49272	-1.22897	-1.2	-1.12533	-0.757053
TCGA-19-2623	2.17798559541583	1.08744	0.506258	0.222567	0.309112	1.19782	0.528842	0.136565	TCGA-19-2623	1.10309	0.392156	0.119558	0.277236	1.1308	0.415469	0.0478005
TCGA-12-5295	2.20802653653849	0.049822	1.06993	0.83879	0.622013	0.310118	0.522253	1.17027	TCGA-12-5295	-0.0484213	0.960386	0.74385	0.590658	0.255075	0.408808	1.21975
TCGA-06-0877	2.21255655064939	-0.386979	0.0128647	-0.204645	0.132634	-0.19601	0.107378	0.359034	TCGA-06-0877	-0.533167	-0.105225	-0.313248	0.100464	-0.244223	-0.0106302	0.300022
TCGA-32-1977	2.24360973902097	0.294807	0.435013	0.818359	0.90431	0.938547	0.313309	0.97609	TCGA-32-1977	0.223453	0.320335	0.723152	0.873426	0.875022	0.197566	0.999598
TCGA-76-4928	2.24644523511866	1.02181	0.898881	0.499147	-1.11243	-0.0959719	0.674436	0.32993	TCGA-76-4928	1.03026	0.787952	0.399759	-1.14668	-0.145535	0.562665	0.267025
TCGA-32-2495	2.25971215853979	0.66563	-0.622546	-0.44767	-0.967135	-0.276355	-0.423502	-0.772484	TCGA-32-2495	0.634979	-0.745771	-0.559455	-1.00114	-0.323484	-0.54735	-0.982818
TCGA-06-0939	2.29185028150999	-0.0648123	2.61383	2.63671	2.45826	1.15018	2.21105	1.27859	TCGA-06-0939	-0.175638	2.51676	2.56531	2.42997	1.0838	2.11618	1.34255
TCGA-12-0692	2.29580562689205	-0.234097	-0.0570176	0.0880281	-0.403054	-0.536944	0.145841	-1.21808	TCGA-12-0692	-0.363504	-0.175672	-0.0167425	-0.436116	-0.580555	0.0282557	-1.488
TCGA-14-3476	2.30440537581175	-0.0990884	0.394832	0.609348	0.765022	0.86491	0.542256	-0.419284	TCGA-14-3476	-0.213676	0.279829	0.511404	0.733906	0.802379	0.429031	-0.582384
TCGA-16-0846	2.31532407097943	1.09287	1.32325	0.800034	0.498495	0.838592	0.781703	-0.518602	TCGA-16-0846	1.10912	1.21575	0.704586	0.466934	0.776416	0.671112	-0.694983
TCGA-06-0173	2.3325741649562	-0.580087	-0.296644	0.278261	0.635268	-0.465154	-0.357232	-0.331336	TCGA-06-0173	-0.747471	-0.417235	0.175981	0.603936	-0.509735	-0.480351	-0.482674
TCGA-06-0875	2.34795828164801	-1.04977	-0.995927	-0.970557	-0.702524	-0.876784	-1.61633	-0.525541	TCGA-06-0875	-1.26871	-1.12217	-1.08919	-0.736085	-0.915809	-1.75329	-0.70285
TCGA-41-5651	2.35633926129978	-2.11121	-1.29282	-1.51991	-0.515265	-0.846122	-1.60576	-0.895023	TCGA-41-5651	-2.44665	-1.42146	-1.64573	-0.548514	-0.885561	-1.74261	-1.12174
TCGA-16-1048	2.36207179476728	-0.167986	-0.743232	-0.747651	-0.454333	-0.447144	-0.65355	-0.0565288	TCGA-16-1048	-0.290137	-0.867432	-0.863364	-0.48748	-0.491968	-0.779927	-0.171116
TCGA-28-2513	2.36496209996202	0.34121	2.267	1.54	1.83471	0.641297	1.46286	1.41869	TCGA-28-2513	0.27495	2.16713	1.45425	1.80537	0.581783	1.35976	1.50139
TCGA-12-0821	2.41621447777911	-0.901319	-1.10429	-0.683259	-1.04181	-1.35161	-0.959175	-1.35432	TCGA-12-0821	-1.10396	-1.23141	-0.798128	-1.07593	-1.38422	-1.08891	-1.64246
TCGA-12-3649	2.43743373656154	-0.101937	0.0522797	-0.0309839	-0.0087001	-0.828547	-0.100166	-0.776378	TCGA-12-3649	-0.216838	-0.0654914	-0.137313	-0.0411052	-0.868224	-0.220457	-0.987232
TCGA-15-0742	2.4583333999132	-0.534601	-0.484279	-1.1104	-0.309847	-0.563393	-0.712866	-0.521233	TCGA-15-0742	-0.696992	-0.606386	-1.23086	-0.342754	-0.606648	-0.839896	-0.697966
TCGA-06-0744	2.4598144409693	0.094271	-0.284006	-0.320348	-0.0225626	-0.125277	-0.304912	0.517055	TCGA-06-0744	0.000906483	-0.404495	-0.430466	-0.0549908	-0.174445	-0.427455	0.479175
TCGA-06-0747	2.46188885072289	0.321399	-0.632337	-0.726292	-1.14921	-0.115895	-0.829699	-0.2876	TCGA-06-0747	0.252965	-0.755641	-0.841725	-1.18352	-0.16519	-0.958014	-0.433089
TCGA-14-0817	2.49188932986737	0.543039	0.855668	0.901969	0.434763	0.596467	1.06353	1.0441	TCGA-14-0817	0.498932	0.744389	0.807856	0.403096	0.537559	0.956037	1.07671
TCGA-06-0743	2.50362897590429	-0.314059	0.0660277	-0.306116	0.772084	-0.103945	0.097036	-0.0781592	TCGA-06-0743	-0.452243	-0.0516323	-0.416047	0.74098	-0.1534	-0.021086	-0.195639
TCGA-32-4211	2.62044488569451	-0.207744	-0.604817	-0.212352	-0.125833	0.202378	0.217263	0.0153287	TCGA-32-4211	-0.334258	-0.727898	-0.321056	-0.158434	0.148788	0.100463	-0.0896485
TCGA-28-5209	2.64279683753681	0.626518	1.83673	2.83654	2.40061	2.45394	2.70096	-0.0785605	TCGA-28-5209	0.591574	1.73338	2.76775	2.37221	2.36996	2.61148	-0.196094
TCGA-27-1838	2.6609138831262	0.702958	0.063244	-0.23364	0.126212	-0.329318	0.239594	-0.469119	TCGA-27-1838	0.676405	-0.0544385	-0.342623	0.094032	-0.375732	0.12304	-0.638883
TCGA-32-4210	2.73987254315883	-0.523806	-0.200464	-0.211999	-0.674404	-0.239865	0.00440494	-0.0441331	TCGA-32-4210	-0.685012	-0.320278	-0.320699	-0.707918	-0.287486	-0.114736	-0.157062
TCGA-32-2632	2.75429299067118	1.0299	1.40569	0.905585	0.974797	1.94464	1.20739	0.575534	TCGA-32-2632	1.03923	1.29886	0.81152	0.94403	1.86753	1.10149	0.545475
TCGA-16-1045	2.986431368667	0.707916	0.696995	0.92974	0.607698	0.743911	0.333841	0.35143	TCGA-16-1045	0.681907	0.584434	0.835991	0.57632	0.683013	0.218324	0.291401
TCGA-19-2631	3.10039618682273	-0.816054	-1.45329	-1.63289	-0.670268	-1.18716	-1.27959	-0.637934	TCGA-19-2631	-1.00934	-1.58323	-1.7602	-0.703775	-1.222	-1.41285	-0.830274
TCGA-19-1390	3.12323738725199	-0.92893	-0.654655	-1.08975	-0.931739	-0.946263	-1.07858	-1.90168	TCGA-19-1390	-1.1346	-0.778139	-1.20995	-0.965682	-0.984351	-1.20963	-2.26303
TCGA-14-0813	3.1678412024562	-0.72769	-1.64144	-0.0310354	-1.05473	-1.26205	-1.2254	-1.82764	TCGA-14-0813	-0.911275	-1.7729	-0.137365	-1.08888	-1.29587	-1.35807	-2.17909
TCGA-06-0188	3.23290090926348	-0.698024	-1.16266	-1.41113	-0.86849	-0.925111	-1.31356	-0.392695	TCGA-06-0188	-0.878353	-1.29025	-1.53553	-0.902328	-0.963485	-1.4472	-0.552239
TCGA-32-2491	3.24339243363975	0.544731	0.095872	-0.287367	0.398961	0.235598	0.320066	1.16104	TCGA-32-2491	0.50081	-0.0215469	-0.397053	0.367235	0.181561	0.204397	1.20928
TCGA-06-0649	3.26008917127956	-0.0732856	-0.455891	-0.00449897	-0.107439	0.482924	-0.44221	0.401934	TCGA-06-0649	-0.185042	-0.577769	-0.110481	-0.140009	0.425548	-0.566263	0.348658
TCGA-19-1790	4.26235290886509	0.799133	0.103638	0.6518	0.00210238	0.346889	0.417609	0.805763	TCGA-19-1790	0.783136	-0.0137185	0.554412	-0.0302848	0.291349	0.303012	0.806492
TCGA-06-0145	4.66683037819993	1.23712	1.91994	0.953247	0.342098	0.581574	1.20879	0.897233	TCGA-06-0145	1.2692	1.81726	0.859806	0.310277	0.522867	1.10289	0.910195
TCGA-06-5858	5.26649458508142	0.356779	-0.478548	-0.729997	-1.2833	-0.64364	-0.912677	-0.0560095	TCGA-06-5858	0.292228	-0.600609	-0.845479	-1.31783	-0.685811	-1.0419	-0.170527
TCGA-06-0185	11.1886323495329	0.670076	0.116165	-0.178976	-0.162888	-0.513265	0.0488784	-0.0808413	TCGA-06-0185	0.639913	-0.00109006	-0.287242	-0.19555	-0.557197	-0.0697733	-0.19868
Median	1.64062963656202

## Sheet: Fig 2b extdatafig 4 PVSRIPO
Geneset	-Log(P-value)	Correlation	44	22	41	7	40	39	48		23	6	11	36	29	17	10
TMB		1	0.2613	0.2749	0.4179	0.544886	0.5617	1.1133	1.26995		1.63198	2.27148	2.62204	2.76088	2.83905	3.86092	92.8245	P value vs TMB	Spearman R
MHC-I	0.895087	-0.23956	1.36379	0.567845	0.488463	0.484073	0.284085	-0.933299	0.901549	Median TMB	-1.83717	-1.88948	-0.499604	0.31752	-0.546474	0.382496	0.91621	0.3025	-0.2967
IFN-γ Signature	2.25971	-0.454945	1.10411	0.299395	0.598688	1.30035	0.481769	0.519644	0.247788		-0.35908	-0.558813	-1.80117	-1.43676	-1.05637	-0.668462	1.32891	0.0779	-0.4901
Chemokine Signature	2.36664	-0.468132	1.61989	0.0831135	1.58666	0.0325614	0.539628	0.244418	-0.326787		0.112011	-1.00459	-1.90042	-0.833253	-1.15118	0.151156	0.846794	0.1505	-0.4066
CYT	2.74759	-0.512088	1.06091	0.238164	0.503599	1.56817	0.60862	0.978731	-0.165608		-0.894329	-0.178436	-1.42085	-1.13588	-1.22199	-0.998548	1.05744	0.0366	-5692
T cell-inflamed GEP	2.74759	-0.512088	1.12138	0.55215	0.637148	0.225417	0.767158	0.509041	0.138817		-0.347472	-0.679902	-1.56136	-1.52868	-1.06467	-0.581395	1.81237	0.0721	-0.4989
Immunoscore	5.98332	-0.758242	1.35979	0.832142	1.11918	0.990503	0.369075	0.620127	0.00390372		-0.405725	-0.795777	-2.12182	-0.233492	-0.7749	-1.28318	0.320169	0.001	-7978
MHC-II	7.24618	-0.810989	1.18409	0.880987	1.24114	0.603274	0.998461	0.0320126	0.452342		-0.0986054	-0.62343	-1.5899	-1.27489	-1.74599	-0.267537	0.208037	0.0013	-0.789
EXTENDED DATA FIG 5
IDH1 mutation?			no	no	no	no	no	no	no		no	no	no	no	no	no	no
MGMT Meth?			no	no	no	no	unk	no	no		yes	no	no	no	no	yes	yes
NO MGMTmethyl		44	22	41	7	39	48	6	11	36	29
For plot	TMB	0.2613	0.2749	0.4179	0.544886	1.1133	1.26995	2.27148	2.62204	2.76088	2.83905	Spearman	P-value
	MHC-I	1.36379	0.567845	0.488463	0.484073	-0.933299	0.901549	-1.88948	-0.499604	0.31752	-0.546474	-0.6485	0.049
	IFN-γ Signature	1.10411	0.299395	0.598688	1.30035	0.519644	0.247788	-0.558813	-1.80117	-1.43676	-1.05637	-0.8303	0.0047
	Chemokine Signature	1.61989	0.0831135	1.58666	0.0325614	0.244418	-0.326787	-1.00459	-1.90042	-0.833253	-1.15118	-0.8788	0.0016
	CYT	1.06091	0.238164	0.503599	1.56817	0.978731	-0.165608	-0.178436	-1.42085	-1.13588	-1.22199	-0.8182	0.0058
	T cell-inflamed GEP	1.12138	0.55215	0.637148	0.225417	0.509041	0.138817	-0.679902	-1.56136	-1.52868	-1.06467	-0.9273	0.0003
	Immunoscore	1.35979	0.832142	1.11918	0.990503	0.620127	0.00390372	-0.795777	-2.12182	-0.233492	-0.7749	-0.8667	0.002
	MHC-II	1.18409	0.880987	1.24114	0.603274	0.0320126	0.452342	-0.62343	-1.5899	-1.27489	-1.74599	-0.9394	0.0002

## Sheet: Fig 2b PD1
Sample	TMB	IFN-γ Signature	T cell-inflamed GEP	Chemokine Signature	Immunoscore	CYT	MHC-I	MHC-II
46_2	0.533333	0.450192	0.46375	0.473619	0.475063	0.364951	0.871341	0.799751
100_1	0.6	0.664063	0.616684	0.473662	0.589557	0.679057	0.887221	0.729779
21_3	0.666667	0.385589	0.303175	0.386922	0.383112	0.111465	0.858987	0.626831
25_1	0.666667	0.268185	0.306346	0.251344	0.291963	0.0730971	0.803034	0.768066
3_2	0.7	0.321269	0.343038	0.351852	0.339283	0.282645	0.826885	0.750753
101_1	0.766667	0.519802	0.404088	0.308466	0.460192	0.416494	0.866102	0.670056
102_1	0.9	0.0960957	0.132589	0.0735304	0.190437	-0.112779	0.801355	0.395401
69_2	1.36667	0.411691	0.413394	0.466664	0.414627	0.373227	0.832406	0.756929
13_3	1.6	0.215188	0.217154	0.258841	0.270336	0.0818199	0.838634	0.612217
55_2	1.63333	0.366685	0.280369	0.300214	0.329723	0.00922232	0.828837	0.642904
20_1	2.06667	0.39477	0.393186	0.265274	0.357468	0.288413	0.851609	0.733507
	Normalize for plot
Sample	TMB	IFN-γ Signature	T cell-inflamed GEP	Chemokine Signature	Immunoscore	CYT	MHC-I	MHC-II	IDH1 status	Purity
46_2	0.533333	0.51508	0.864207	1.20256	0.931033	0.583533	1.05382	1.05245	wt	0.19
100_1	0.6	1.92643	2.04861	1.20292	1.97431	1.97704	1.63211	0.434582	wt	0.26
21_3	0.666667	0.0887566	-0.379374	0.485522	0.0931689	-0.541043	0.603965	-0.474464	wt	0.21
25_1	0.666667	-0.686005	-0.354814	-0.635788	-0.737387	-0.711259	-1.43353	0.772671	IDH1 mut	0.26
3_2	0.7	-0.335693	-0.0706543	0.195478	-0.306206	0.218385	-0.565011	0.619794	wt	1
101_1	0.766667	0.974442	0.402148	-0.163351	0.795528	0.812198	0.863069	-0.0927789	IDH1_mut	0.28
				median separated
102_1	0.9	-1.82164	-1.70049	-2.10642	-1.6625	-1.53588	-1.49468	-2.51804	wt	1
69_2	1.36667	0.261011	0.474217	1.14504	0.380338	0.620248	-0.363964	0.674328	wt	0.22
13_3	1.6	-1.03573	-1.04557	-0.573782	-0.934459	-0.672561	-0.137179	-0.60351	IDH1_mut	1
55_2	1.63333	-0.0359937	-0.555997	-0.231606	-0.393322	-0.994635	-0.493912	-0.332541	wt	0.22
20_1	2.06667	0.149342	0.317716	-0.520579	-0.140501	0.243975	0.335309	0.467501	wt	0.21
	0.766667
IDHwt	Normalize for plot
Sample	TMB	IFN-γ Signature	T cell-inflamed GEP	Chemokine Signature	Immunoscore	CYT	MHC-I	MHC-II
46_2	0.533333	0.51508	0.864207	1.20256	0.931033	0.583533	1.05382	1.05245
100_1	0.6	1.92643	2.04861	1.20292	1.97431	1.97704	1.63211	0.434582
21_3	0.666667	0.0887566	-0.379374	0.485522	0.0931689	-0.541043	0.603965	-0.474464
3_2	0.7	-0.335693	-0.0706543	0.195478	-0.306206	0.218385	-0.565011	0.619794
102_1	0.9	-1.82164	-1.70049	-2.10642	-1.6625	-1.53588	-1.49468	-2.51804
69_2	1.36667	0.261011	0.474217	1.14504	0.380338	0.620248	-0.363964	0.674328
55_2	1.63333	-0.0359937	-0.555997	-0.231606	-0.393322	-0.994635	-0.493912	-0.332541
20_1	2.06667	0.149342	0.317716	-0.520579	-0.140501	0.243975	0.335309	0.467501
Sample	46_2	100_1	21_3	3_2		102_1	69_2	55_2	20_1
TMB	0.533333	0.6	0.666667	0.7	median sep	0.9	1.36667	1.63333	2.06667	Spearman	pvalue
MHC-I	1.05382	1.63211	0.603965	-0.565011		-1.49468	-0.363964	-0.493912	0.335309	-0.5476	0.171
IFN-γ Signature	0.51508	1.92643	0.0887566	-0.335693		-1.82164	0.261011	-0.0359937	0.149342	-0.4048	0.3268
Chemokine Signature	1.20256	1.20292	0.485522	0.195478		-2.10642	1.14504	-0.231606	-0.520579	-0.7143	0.0576
CYT	0.583533	1.97704	-0.541043	0.218385		-1.53588	0.620248	-0.994635	0.243975	-0.333	0.4279
T cell-inflamed GEP	0.864207	2.04861	-0.379374	-0.0706543		-1.70049	0.474217	-0.555997	0.317716	-0.4524	0.2675
Immunoscore	0.931033	1.97431	0.0931689	-0.306206		-1.6625	0.380338	-0.393322	-0.140501	-0.5952	0.1323
MHC-II	1.05245	0.434582	-0.474464	0.619794		-2.51804	0.674328	-0.332541	0.467501	-0.1905	0.6646

[truncated: 11 more sheets: Fig 2b TCGA rGBM, Fig 2b Wang rGBM, Sup fig 4a,b, Sup Fig 4c, d, Fig 2c PVSRIPO, Fig2d GLASS rGBM R1, Sup fig 7a, Sup fig 7b, Sup fig 7c, Sup fig 7d, Fig 2e,f, Supp fig 8]
